# Supplementary material for: The Bees among Us: Modelling Occupancy of Solitary Bees
Source: PLoS One. 2016 Dec 2;11(12):e0164764. doi: 10.1371/journal.pone.0164764 (PMC5135037; doi:10.1371/journal.pone.0164764)
Supplement: S1 File — As well as the proportion of impervious surface surrounding each site and the urban green space type (community gardens = 1, green roofs = 2, urban parks = 3, home gardens = 4). (XLSX) [file pone.0164764.s002.xlsx]

## Sheet: Sheet1
ID	Site No		M.centuncularis		M.campanulae		M.pugnata		M.rotundata		O.caerulescens		O.pumila		%Urban	Site Type
		Model	psi-cond	St. Error	psi-cond	St. Error	psi-cond	St. Error	psi-cond	St. Error	psi-cond	St. Error	psi-cond	St. Error
1	1	Ψ(site),p(.)	0.461	0.0841	0.4806	0.0694	0.0773	0.0509	0.3452	0.0468	0.3399	0.0464	0.4158	0.0575	0.109858	1
2	2	Ψ(site),p(.)	0.428	0.0945	0.4333	0.0777	0.038	0.0377	1	0	1	0	0.3525	0.0658	0.138767	1
3	3	Ψ(site),p(.)	0.461	0.0841	0.4806	0.0694	0.0773	0.0509	1	0	0.3399	0.0464	0.4158	0.0575	0.05	1
4	4	Ψ(site),p(.)	0.428	0.0945	0.4333	0.0777	0.038	0.0377	0.2713	0.0529	1	0	0.3525	0.0658	0.308821	1
5	5	Ψ(site),p(.)	1	0	0.4333	0.0777	0.038	0.0377	0.2713	0.0529	1	0	1	0	0.00599643	1
6	6	Ψ(site),p(.)	0.428	0.0945	1	0	0.038	0.0377	1	0	1	0	0.3525	0.0658	0.113582	1
7	7	Ψ(site),p(.)	1	0	1	0	0.038	0.0377	0.2713	0.0529	1	0	0.3525	0.0658	0.0551912	1
8	8	Ψ(site),p(.)	0.428	0.0945	0.4333	0.0777	0.038	0.0377	1	0	0.2656	0.0524	0.3525	0.0658	0.037406	1
9	9	Ψ(site),p(.)	0.428	0.0945	0.4333	0.0777	0.038	0.0377	0.2713	0.0529	0.2656	0.0524	0.3525	0.0658	0.268554	1
10	10	Ψ(site),p(.)	0.428	0.0945	0.4333	0.0777	0.038	0.0377	0.2713	0.0529	1	0	0.3525	0.0658	0.034619	1
11	11	Ψ(site),p(.)	0.428	0.0945	1	0	0.038	0.0377	1	0	1	0	1	0	0.234091	1
12	12	Ψ(site),p(.)	0.461	0.0841	0.4806	0.0694	0.0773	0.0509	0.3452	0.0468	1	0	0.4158	0.0575	0.3	1
13	13	Ψ(site),p(.)	0.428	0.0945	1	0	1	0	0.2713	0.0529	0.2656	0.0524	0.3525	0.0658	-	1
14	14	Ψ(site),p(.)	0.428	0.0945	0.4333	0.0777	0.038	0.0377	1	0	1	0	1	0	0.014549	1
15	15	Ψ(site),p(.)	1	0	0.4806	0.0694	0.0773	0.0509	1	0	1	0	0.4158	0.0575	0.382297	1
16	16	Ψ(site),p(.)	0.428	0.0945	1	0	0.038	0.0377	1	0	0.2656	0.0524	1	0	0.355179	1
17	17	Ψ(site),p(.)	0.461	0.0841	0.4806	0.0694	0.0773	0.0509	0.3452	0.0468	0.3399	0.0464	1	0	0.170772	1
18	18	Ψ(site),p(.)	0.428	0.0945	0.4333	0.0777	0.038	0.0377	0.2713	0.0529	1	0	0.3525	0.0658	0.262887	1
19	19	Ψ(site),p(.)	0.461	0.0841	1	0	0.0773	0.0509	0.3452	0.0468	0.3399	0.0464	1	0	0.109468	1
20	20	Ψ(site),p(.)	0.428	0.0945	0.4333	0.0777	0.038	0.0377	1	0	0.2656	0.0524	0.3525	0.0658	0.11476	1
21	21	Ψ(site),p(.)	0.461	0.0841	1	0	1	0	1	0	1	0	0.4158	0.0575	-	1
22	22	Ψ(site),p(.)	0.4555	0.1563	0.5089	0.1295	0.0146	0.016	0.2823	0.0719	0.2741	0.0703	0.3985	0.1014	0.408687	2
23	23	Ψ(site),p(.)	1	0	0.5089	0.1295	0.0146	0.016	0.2823	0.0719	0.2741	0.0703	0.3985	0.1014	0.565937	2
24	24	Ψ(site),p(.)	0.4555	0.1563	0.5089	0.1295	0.0146	0.016	0.2823	0.0719	0.2741	0.0703	0.3985	0.1014	0.368087	2
25	25	Ψ(site),p(.)	0.4555	0.1563	0.5089	0.1295	0.0146	0.016	0.2823	0.0719	0.2741	0.0703	1	0	0.279508	2
26	26	Ψ(site),p(.)	1	0	0.5089	0.1295	0.0146	0.016	1	0	1	0	0.3985	0.1014	0.37	2
27	27	Ψ(site),p(.)	0.4555	0.1563	1	0	0.0146	0.016	0.2823	0.0719	0.2741	0.0703	0.3985	0.1014	0.357383	2
28	28	Ψ(site),p(.)	0.4555	0.1563	1	0	0.0146	0.016	0.2823	0.0719	0.2741	0.0703	0.3985	0.1014	0.421544	2
29	29	Ψ(site),p(.)	0.4888	0.1458	1	0	0.0305	0.0237	0.3576	0.0682	0.3497	0.067	1	0	0.4	2
30	30	Ψ(site),p(.)	0.4888	0.1458	0.5563	0.1187	1	0	1	0	1	0	0.4642	0.0929	0.05	2
31	31	Ψ(site),p(.)	0.4555	0.1563	0.5089	0.1295	0.0146	0.016	1	0	0.2741	0.0703	0.3985	0.1014	0.134423	2
32	32	Ψ(site),p(.)	0.4555	0.1563	0.5089	0.1295	0.0146	0.016	0.2823	0.0719	0.2741	0.0703	0.3985	0.1014	0.255957	2
33	33	Ψ(site),p(.)	1	0	0.5089	0.1295	0.0146	0.016	1	0	1	0	0.3985	0.1014	0.424288	2
34	34	Ψ(site),p(.)	0.4555	0.1563	0.5089	0.1295	0.0146	0.016	0.2823	0.0719	0.2741	0.0703	0.3985	0.1014	0.384454	2
35	35	Ψ(site),p(.)	0.4555	0.1563	0.5089	0.1295	0.0146	0.016	1	0	0.2741	0.0703	0.3985	0.1014	0.518898	2
36	36	Ψ(site),p(.)	0.4555	0.1563	0.5089	0.1295	0.0146	0.016	0.2823	0.0719	0.2741	0.0703	0.3985	0.1014	0.45388	2
37	37	Ψ(site),p(.)	0.4555	0.1563	0.5089	0.1295	0.0146	0.016	0.2823	0.0719	0.2741	0.0703	0.3985	0.1014	0.466429	2
38	38	Ψ(site),p(.)	0.4555	0.1563	0.5089	0.1295	0.0146	0.016	0.2823	0.0719	0.2741	0.0703	0.3985	0.1014	0.510916	2
39	39	Ψ(site),p(.)	0.4555	0.1563	0.5089	0.1295	0.0146	0.016	0.2823	0.0719	0.2741	0.0703	0.3985	0.1014	0.277603	2
40	40	Ψ(site),p(.)	0.4555	0.1563	0.5089	0.1295	0.0146	0.016	0.2823	0.0719	0.2741	0.0703	0.3985	0.1014	0.00531881	2
41	41	Ψ(site),p(.)	0.4555	0.1563	0.5089	0.1295	0.0146	0.016	0.2823	0.0719	1	0	1	0	0.347964	2
42	42	Ψ(site),p(.)	0.4555	0.1563	1	0	0.0146	0.016	0.2823	0.0719	0.2741	0.0703	0.3985	0.1014	0.431237	2
43	43	Ψ(site),p(.)	0.4555	0.1563	0.5089	0.1295	0.0146	0.016	1	0	1	0	0.3985	0.1014	0.418393	2
44	44	Ψ(site),p(.)	0.4555	0.1563	0.5089	0.1295	0.0146	0.016	0.2823	0.0719	0.2741	0.0703	0.3985	0.1014	0.597255	2
45	45	Ψ(site),p(.)	0.4888	0.1458	0.5563	0.1187	0.0305	0.0237	0.3576	0.0682	0.3497	0.067	0.4642	0.0929	0.353534	2
46	46	Ψ(site),p(.)	0.4888	0.1458	0.5563	0.1187	0.0305	0.0237	0.3576	0.0682	0.3497	0.067	0.4642	0.0929	0.355838	2
47	47	Ψ(site),p(.)	0.4888	0.1458	0.5563	0.1187	0.0305	0.0237	0.3576	0.0682	0.3497	0.067	0.4642	0.0929	0.340002	2
48	48	Ψ(site),p(.)	0.4888	0.1458	0.5563	0.1187	0.0305	0.0237	0.3576	0.0682	0.3497	0.067	0.4642	0.0929	0.485186	2
49	49	Ψ(site),p(.)	0.4555	0.1563	0.5089	0.1295	0.0146	0.016	0.2823	0.0719	0.2741	0.0703	0.3985	0.1014	0.254313	2
50	50	Ψ(site),p(.)	0.4555	0.1563	0.5089	0.1295	0.0146	0.016	1	0	0.2741	0.0703	0.3985	0.1014	0.0917732	2
51	51	Ψ(site),p(.)	0.4555	0.1563	0.5089	0.1295	0.0146	0.016	1	0	0.2741	0.0703	0.3985	0.1014	0.220943	2
52	52	Ψ(site),p(.)	0.4833	0.2186	0.584	0.1753	0.0056	0.0066	0.2935	0.0924	0.2828	0.0897	0.4463	0.1385	0	3
53	53	Ψ(site),p(.)	0.4833	0.2186	0.584	0.1753	0.0056	0.0066	0.2935	0.0924	0.2828	0.0897	0.4463	0.1385	0	3
54	54	Ψ(site),p(.)	0.4833	0.2186	0.584	0.1753	0.0056	0.0066	0.2935	0.0924	0.2828	0.0897	0.4463	0.1385	0	3
55	55	Ψ(site),p(.)	0.4833	0.2186	0.584	0.1753	0.0056	0.0066	0.2935	0.0924	0.2828	0.0897	1	0	0	3
56	56	Ψ(site),p(.)	0.5167	0.2071	0.6295	0.1598	0.0117	0.0104	0.3703	0.091	0.3596	0.0888	0.5132	0.128	0.0371421	3
57	57	Ψ(site),p(.)	0.5167	0.2071	0.6295	0.1598	0.0117	0.0104	0.3703	0.091	0.3596	0.0888	0.5132	0.128	0.00871568	3
58	58	Ψ(site),p(.)	0.4833	0.2186	1	0	1	0	1	0	0.2828	0.0897	1	0	0.03	3
59	59	Ψ(site),p(.)	0.5501	0.194	0.6728	0.143	0.0245	0.0149	0.4543	0.0837	1	0	0.5795	0.1136	0.02	3
60	60	Ψ(site),p(.)	0.5501	0.194	0.6728	0.143	0.0245	0.0149	0.4543	0.0837	0.4443	0.0821	0.5795	0.1136	0.09	3
61	61	Ψ(site),p(.)	0.5167	0.2071	0.6295	0.1598	0.0117	0.0104	0.3703	0.091	1	0	1	0	0.05	3
62	62	Ψ(site),p(.)	1	0	0.584	0.1753	0.0056	0.0066	0.2935	0.0924	1	0	0.4463	0.1385	0.112138	3
63	63	Ψ(site),p(.)	1	0	1	0	0.0056	0.0066	1	0	1	0	1	0	0.170391	3
64	64	Ψ(site),p(.)	1	0	1	0	0.0056	0.0066	1	0	1	0	1	0	0.0751139	3
65	65	Ψ(site),p(.)	1	0	0.584	0.1753	0.0056	0.0066	1	0	1	0	1	0	0.177365	3
66	66	Ψ(site),p(.)	0.4833	0.2186	1	0	0.0056	0.0066	0.2935	0.0924	1	0	1	0	0.0406224	3
67	67	Ψ(site),p(.)	0.4833	0.2186	0.584	0.1753	0.0056	0.0066	0.2935	0.0924	0.2828	0.0897	0.4463	0.1385	0	3
68	68	Ψ(site),p(.)	1	0	1	0	0.0056	0.0066	0.2935	0.0924	0.2828	0.0897	0.4463	0.1385	0	3
69	69	Ψ(site),p(.)	0.4833	0.2186	0.584	0.1753	0.0056	0.0066	0.2935	0.0924	1	0	1	0	0	3
70	70	Ψ(site),p(.)	0.4833	0.2186	0.584	0.1753	0.0056	0.0066	0.2935	0.0924	1	0	1	0	0.0678901	3
71	71	Ψ(site),p(.)	0.4833	0.2186	0.584	0.1753	0.0056	0.0066	0.2935	0.0924	1	0	0.4463	0.1385	0.0505323	3
72	72	Ψ(site),p(.)	0.4833	0.2186	0.584	0.1753	0.0056	0.0066	0.2935	0.0924	0.2828	0.0897	1	0	0	3
73	73	Ψ(site),p(.)	0.4833	0.2186	0.584	0.1753	0.0056	0.0066	1	0	0.2828	0.0897	0.4463	0.1385	0	3
74	74	Ψ(site),p(.)	0.4833	0.2186	0.584	0.1753	0.0056	0.0066	0.2935	0.0924	0.2828	0.0897	0.4463	0.1385	0.0317224	3
75	75	Ψ(site),p(.)	0.4833	0.2186	0.584	0.1753	0.0056	0.0066	0.2935	0.0924	0.2828	0.0897	0.4463	0.1385	0.142734	3
76	76	Ψ(site),p(.)	0.4833	0.2186	0.584	0.1753	0.0056	0.0066	0.2935	0.0924	0.2828	0.0897	0.4463	0.1385	0.040063	3
77	77	Ψ(site),p(.)	0.4833	0.2186	0.584	0.1753	0.0056	0.0066	0.2935	0.0924	0.2828	0.0897	0.4463	0.1385	0.00803374	3
78	78	Ψ(site),p(.)	0.4833	0.2186	0.584	0.1753	0.0056	0.0066	1	0	0.2828	0.0897	1	0	0	3
79	79	Ψ(site),p(.)	0.4833	0.2186	0.584	0.1753	0.0056	0.0066	0.2935	0.0924	0.2828	0.0897	0.4463	0.1385	0	3
80	80	Ψ(site),p(.)	0.4833	0.2186	1	0	0.0056	0.0066	1	0	0.2828	0.0897	1	0	0	3
81	81	Ψ(site),p(.)	0.4833	0.2186	0.584	0.1753	0.0056	0.0066	0.2935	0.0924	1	0	1	0	0	3
82	82	Ψ(site),p(.)	0.4833	0.2186	0.584	0.1753	0.0056	0.0066	0.2935	0.0924	1	0	1	0	0.0340305	3
83	83	Ψ(site),p(.)	0.4833	0.2186	0.584	0.1753	0.0056	0.0066	0.2935	0.0924	0.2828	0.0897	0.4463	0.1385	0.0127463	3
84	84	Ψ(site),p(.)	0.5167	0.2071	0.6295	0.1598	0.0117	0.0104	0.3703	0.091	0.3596	0.0888	0.5132	0.128	0.00121267	3
85	85	Ψ(site),p(.)	0.5167	0.2071	0.6295	0.1598	0.0117	0.0104	1	0	1	0	1	0	0.01591	3
86	86	Ψ(site),p(.)	0.4833	0.2186	0.584	0.1753	1	0	0.2935	0.0924	1	0	1	0	0	3
87	87	Ψ(site),p(.)	1	0	0.584	0.1753	0.0056	0.0066	1	0	1	0	1	0	0.0906455	3
88	88	Ψ(site),p(.)	0.4833	0.2186	0.584	0.1753	0.0056	0.0066	0.2935	0.0924	0.2828	0.0897	0.4463	0.1385	0	3
89	89	Ψ(site),p(.)	1	0	0.6295	0.1598	0.0117	0.0104	1	0	1	0	0.5132	0.128	0.0369731	3
90	90	Ψ(site),p(.)	0.4833	0.2186	1	0	0.0056	0.0066	0.2935	0.0924	0.2828	0.0897	0.4463	0.1385	0	3
91	91	Ψ(site),p(.)	1	0	1	0	0.0056	0.0066	1	0	0.2828	0.0897	0.4463	0.1385	0.000295542	3
92	92	Ψ(site),p(.)	0.4833	0.2186	1	0	0.0056	0.0066	0.2935	0.0924	1	0	0.4463	0.1385	0.0200604	3
93	93	Ψ(site),p(.)	0.5501	0.194	0.6728	0.143	0.0245	0.0149	0.4543	0.0837	1	0	0.5795	0.1136	0.04	3
94	94	Ψ(site),p(.)	0.4833	0.2186	0.584	0.1753	0.0056	0.0066	0.2935	0.0924	1	0	0.4463	0.1385	0.00192287	3
95	95	Ψ(site),p(.)	0.4833	0.2186	0.584	0.1753	0.0056	0.0066	0.2935	0.0924	0.2828	0.0897	0.4463	0.1385	0	3
96	96	Ψ(site),p(.)	0.4833	0.2186	0.584	0.1753	0.0056	0.0066	0.2935	0.0924	0.2828	0.0897	0.4463	0.1385	0	3
97	97	Ψ(site),p(.)	0.4833	0.2186	0.584	0.1753	0.0056	0.0066	0.2935	0.0924	0.2828	0.0897	0.4463	0.1385	0.0327996	3
98	98	Ψ(site),p(.)	0.5167	0.2071	0.6295	0.1598	0.0117	0.0104	0.3703	0.091	0.3596	0.0888	0.5132	0.128	0	3
99	99	Ψ(site),p(.)	0.4833	0.2186	0.584	0.1753	1	0	1	0	0.2828	0.0897	0.4463	0.1385	0	3
100	100	Ψ(site),p(.)	0.5167	0.2071	0.6295	0.1598	0.0117	0.0104	0.3703	0.091	0.3596	0.0888	0.5132	0.128	0	3
101	101	Ψ(site),p(.)	0.5167	0.2071	0.6295	0.1598	0.0117	0.0104	0.3703	0.091	0.3596	0.0888	0.5132	0.128	0	3
102	102	Ψ(site),p(.)	0.5167	0.2071	0.6295	0.1598	0.0117	0.0104	0.3703	0.091	0.3596	0.0888	0.5132	0.128	0	3
103	103	Ψ(site),p(.)	0.5501	0.194	0.6728	0.143	0.0245	0.0149	0.4543	0.0837	0.4443	0.0821	0.5795	0.1136	0.081304	3
104	104	Ψ(site),p(.)	0.5501	0.194	0.6728	0.143	0.0245	0.0149	0.4543	0.0837	0.4443	0.0821	0.5795	0.1136	0	3
105	105	Ψ(site),p(.)	0.4833	0.2186	1	0	0.0056	0.0066	1	0	1	0	0.4463	0.1385	0	3
106	106	Ψ(site),p(.)	0.4833	0.2186	0.584	0.1753	0.0056	0.0066	0.2935	0.0924	0.2828	0.0897	0.4463	0.1385	0.00192287	3
107	107	Ψ(site),p(.)	1	0	0.584	0.1753	0.0056	0.0066	1	0	1	0	1	0	0.0672872	3
108	108	Ψ(site),p(.)	0.4833	0.2186	1	0	0.0056	0.0066	1	0	0.2828	0.0897	1	0	0.144511	3
109	109	Ψ(site),p(.)	1	0	0.584	0.1753	0.0056	0.0066	0.2935	0.0924	0.2828	0.0897	0.4463	0.1385	0	3
110	110	Ψ(site),p(.)	0.4833	0.2186	0.584	0.1753	0.0056	0.0066	0.2935	0.0924	0.2828	0.0897	0.4463	0.1385	0	3
111	111	Ψ(site),p(.)	1	0	0.584	0.1753	0.0056	0.0066	1	0	1	0	0.4463	0.1385	0	3
112	112	Ψ(site),p(.)	1	0	0.584	0.1753	0.0056	0.0066	1	0	0.2828	0.0897	0.4463	0.1385	0	3
113	113	Ψ(site),p(.)	0.5112	0.2802	1	0	0.0021	0.0027	0.305	0.1141	0.2917	0.1101	1	0	0.140611	4
114	114	Ψ(site),p(.)	0.5112	0.2802	1	0	0.0021	0.0027	1	0	0.2917	0.1101	0.4952	0.1748	0.290952	4
115	115	Ψ(site),p(.)	0.5112	0.2802	0.6554	0.209	0.0021	0.0027	0.305	0.1141	0.2917	0.1101	1	0	0.191241	4
116	116	Ψ(site),p(.)	1	0	0.6554	0.209	0.0021	0.0027	0.305	0.1141	1	0	1	0	0.283696	4
117	117	Ψ(site),p(.)	0.5445	0.2668	0.6971	0.1878	0.0044	0.0045	0.3831	0.1145	0.3696	0.1114	1	0	0.396232	4
118	118	Ψ(site),p(.)	0.5112	0.2802	1	0	0.0021	0.0027	1	0	0.2917	0.1101	0.4952	0.1748	0.142952	4
119	119	Ψ(site),p(.)	0.5112	0.2802	0.6554	0.209	0.0021	0.0027	1	0	1	0	1	0	0.304276	4
120	120	Ψ(site),p(.)	0.5112	0.2802	0.6554	0.209	0.0021	0.0027	1	0	0.2917	0.1101	0.4952	0.1748	0.250232	4
121	121	Ψ(site),p(.)	0.5112	0.2802	0.6554	0.209	0.0021	0.0027	0.305	0.1141	0.2917	0.1101	1	0	0.248349	4
122	122	Ψ(site),p(.)	0.5445	0.2668	0.6971	0.1878	0.0044	0.0045	0.3831	0.1145	0.3696	0.1114	1	0	0.22	4
123	123	Ψ(site),p(.)	0.5112	0.2802	0.6554	0.209	0.0021	0.0027	0.305	0.1141	1	0	0.4952	0.1748	0.366899	4
124	124	Ψ(site),p(.)	0.5112	0.2802	0.6554	0.209	0.0021	0.0027	0.305	0.1141	0.2917	0.1101	1	0	0.243852	4
125	125	Ψ(site),p(.)	0.5112	0.2802	0.6554	0.209	0.0021	0.0027	1	0	0.2917	0.1101	0.4952	0.1748	0.33435	4
126	126	Ψ(site),p(.)	0.5112	0.2802	0.6554	0.209	0.0021	0.0027	0.305	0.1141	0.2917	0.1101	0.4952	0.1748	0.305649	4
127	127	Ψ(site),p(.)	0.5112	0.2802	0.6554	0.209	0.0021	0.0027	0.305	0.1141	0.2917	0.1101	0.4952	0.1748	0.173101	4
128	128	Ψ(site),p(.)	0.5112	0.2802	0.6554	0.209	0.0021	0.0027	1	0	1	0	0.4952	0.1748	0.381515	4
129	129	Ψ(site),p(.)	1	0	0.6554	0.209	0.0021	0.0027	1	0	1	0	1	0	0.29062	4
130	130	Ψ(site),p(.)	0.5112	0.2802	1	0	0.0021	0.0027	0.305	0.1141	0.2917	0.1101	0.4952	0.1748	0.184737	4
131	131	Ψ(site),p(.)	0.5112	0.2802	0.6554	0.209	0.0021	0.0027	0.305	0.1141	0.2917	0.1101	0.4952	0.1748	0.0799796	4
132	132	Ψ(site),p(.)	1	0	1	0	0.0021	0.0027	0.305	0.1141	1	0	1	0	0.277697	4
133	133	Ψ(site),p(.)	0.5112	0.2802	0.6554	0.209	0.0021	0.0027	0.305	0.1141	1	0	0.4952	0.1748	0.247674	4
134	134	Ψ(site),p(.)	1	0	0.6554	0.209	1	0	1	0	1	0	1	0	-	4
135	135	Ψ(site),p(.)	1	0	0.6554	0.209	0.0021	0.0027	1	0	0.2917	0.1101	1	0	0.319798	4
136	136	Ψ(site),p(.)	0.5445	0.2668	0.6971	0.1878	0.0044	0.0045	1	0	0.3696	0.1114	1	0	0.423388	4
137	137	Ψ(site),p(.)	1	0	1	0	0.0021	0.0027	1	0	1	0	0.4952	0.1748	0.426031	4
138	138	Ψ(site),p(.)	0.5112	0.2802	0.6554	0.209	0.0021	0.0027	1	0	1	0	0.4952	0.1748	0.365532	4
139	139	Ψ(site),p(.)	0.5112	0.2802	0.6554	0.209	0.0021	0.0027	0.305	0.1141	0.2917	0.1101	0.4952	0.1748	0.133107	4
140	140	Ψ(site),p(.)	1	0	0.7358	0.1661	0.0094	0.007	0.4679	0.1079	0.455	0.1057	0.6264	0.1419	0.359662	4
141	141	Ψ(site),p(.)	1	0	1	0	0.0021	0.0027	0.305	0.1141	1	0	1	0	0.140584	4
142	142	Ψ(site),p(.)	0.5112	0.2802	1	0	0.0021	0.0027	1	0	1	0	0.4952	0.1748	0.433086	4
143	143	Ψ(site),p(.)	0.5112	0.2802	0.6554	0.209	0.0021	0.0027	0.305	0.1141	0.2917	0.1101	0.4952	0.1748	0.305627	4
144	144	Ψ(site),p(.)	0.5112	0.2802	0.6554	0.209	0.0021	0.0027	0.305	0.1141	1	0	1	0	0.256121	4
145	145	Ψ(site),p(.)	1	0	1	0	0.0021	0.0027	1	0	0.2917	0.1101	1	0	0.272815	4
146	146	Ψ(site),p(.)	0.5445	0.2668	0.6971	0.1878	0.0044	0.0045	0.3831	0.1145	1	0	1	0	0.235662	4
147	147	Ψ(site),p(.)	0.5112	0.2802	0.6554	0.209	0.0021	0.0027	0.305	0.1141	0.2917	0.1101	0.4952	0.1748	0.186128	4
148	148	Ψ(site),p(.)	0.5112	0.2802	0.6554	0.209	0.0021	0.0027	1	0	0.2917	0.1101	1	0	0.0872767	4
149	149	Ψ(site),p(.)	1	0	0.6971	0.1878	0.0044	0.0045	0.3831	0.1145	0.3696	0.1114	0.5619	0.1605	0.28	4
150	150	Ψ(site),p(.)	0.5445	0.2668	0.6971	0.1878	0.0044	0.0045	0.3831	0.1145	1	0	0.5619	0.1605	0.36	4
151	151	Ψ(site),p(.)	0.5112	0.2802	1	0	0.0021	0.0027	0.305	0.1141	1	0	1	0	0.204497	4
152	152	Ψ(site),p(.)	0.5112	0.2802	0.6554	0.209	0.0021	0.0027	1	0	0.2917	0.1101	0.4952	0.1748	0.237225	4
153	153	Ψ(site),p(.)	0.5775	0.2514	1	0	1	0	1	0	0.455	0.1057	0.6264	0.1419	-	4
154	154	Ψ(site),p(.)	0.5112	0.2802	1	0	0.0021	0.0027	0.305	0.1141	0.2917	0.1101	1	0	0.249731	4
155	155	Ψ(site),p(.)	1	0	0.6554	0.209	0.0021	0.0027	0.305	0.1141	0.2917	0.1101	0.4952	0.1748	0.202366	4
156	156	Ψ(site),p(.)	0.5112	0.2802	1	0	0.0021	0.0027	0.305	0.1141	0.2917	0.1101	0.4952	0.1748	0.264341	4
157	157	Ψ(site),p(.)	0.5112	0.2802	0.6554	0.209	0.0021	0.0027	0.305	0.1141	0.2917	0.1101	0.4952	0.1748	0.214314	4
158	158	Ψ(site),p(.)	0.5112	0.2802	0.6554	0.209	0.0021	0.0027	0.305	0.1141	0.2917	0.1101	0.4952	0.1748	0.261054	4
159	159	Ψ(site),p(.)	0.5445	0.2668	0.6971	0.1878	0.0044	0.0045	0.3831	0.1145	0.3696	0.1114	0.5619	0.1605	-	4
160	160	Ψ(site),p(.)	0.5112	0.2802	1	0	0.0021	0.0027	1	0	1	0	1	0	0.290012	4
161	161	Ψ(site),p(.)	1	0	0.6554	0.209	0.0021	0.0027	0.305	0.1141	0.2917	0.1101	1	0	-	4
162	162	Ψ(site),p(.)	0.5112	0.2802	1	0	0.0021	0.0027	0.305	0.1141	0.2917	0.1101	0.4952	0.1748	0.148702	4
163	163	Ψ(site),p(.)	0.5112	0.2802	1	0	0.0021	0.0027	0.305	0.1141	1	0	1	0	0.243184	4
164	164	Ψ(site),p(.)	0.5112	0.2802	1	0	0.0021	0.0027	1	0	0.2917	0.1101	0.4952	0.1748	0.327613	4
165	165	Ψ(site),p(.)	0.5112	0.2802	0.6554	0.209	0.0021	0.0027	0.305	0.1141	1	0	0.4952	0.1748	0.327155	4
166	166	Ψ(site),p(.)	0.5112	0.2802	0.6554	0.209	0.0021	0.0027	1	0	0.2917	0.1101	0.4952	0.1748	0.296973	4
167	167	Ψ(site),p(.)	0.5445	0.2668	1	0	0.0044	0.0045	0.3831	0.1145	0.3696	0.1114	1	0	0.23	4
168	168	Ψ(site),p(.)	0.5112	0.2802	1	0	0.0021	0.0027	1	0	0.2917	0.1101	1	0	0.203586	4
169	169	Ψ(site),p(.)	0.5112	0.2802	0.6554	0.209	0.0021	0.0027	1	0	0.2917	0.1101	0.4952	0.1748	0.340105	4
170	170	Ψ(site),p(.)	0.5112	0.2802	1	0	0.0021	0.0027	1	0	1	0	0.4952	0.1748	0.270016	4
171	171	Ψ(site),p(.)	0.5112	0.2802	1	0	0.0021	0.0027	1	0	0.2917	0.1101	0.4952	0.1748	0.299187	4
172	172	Ψ(site),p(.)	1	0	1	0	0.0021	0.0027	0.305	0.1141	0.2917	0.1101	0.4952	0.1748	0.210709	4
173	173	Ψ(site),p(.)	0.5112	0.2802	0.6554	0.209	0.0021	0.0027	0.305	0.1141	1	0	1	0	0.374156	4
174	174	Ψ(site),p(.)	0.5112	0.2802	0.6554	0.209	0.0021	0.0027	1	0	0.2917	0.1101	0.4952	0.1748	0.231309	4
175	175	Ψ(site),p(.)	0.5445	0.2668	0.6971	0.1878	0.0044	0.0045	1	0	0.3696	0.1114	1	0	0.28096	4
176	176	Ψ(site),p(.)	0.5112	0.2802	0.6554	0.209	0.0021	0.0027	0.305	0.1141	0.2917	0.1101	0.4952	0.1748	0.343205	4
177	177	Ψ(site),p(.)	1	0	1	0	0.0021	0.0027	0.305	0.1141	0.2917	0.1101	0.4952	0.1748	0.407684	4
178	178	Ψ(site),p(.)	0.5112	0.2802	0.6554	0.209	0.0021	0.0027	0.305	0.1141	0.2917	0.1101	0.4952	0.1748	-	4
179	179	Ψ(site),p(.)	0.5112	0.2802	0.6554	0.209	0.0021	0.0027	0.305	0.1141	0.2917	0.1101	0.4952	0.1748	0.276114	4
180	180	Ψ(site),p(.)	0.5112	0.2802	0.6554	0.209	0.0021	0.0027	1	0	0.2917	0.1101	0.4952	0.1748	0.262158	4
181	181	Ψ(site),p(.)	1	0	0.6554	0.209	0.0021	0.0027	0.305	0.1141	0.2917	0.1101	1	0	0.288098	4
182	182	Ψ(site),p(.)	0.5112	0.2802	1	0	0.0021	0.0027	0.305	0.1141	0.2917	0.1101	1	0	0.19925	4
183	183	Ψ(site),p(.)	0.5112	0.2802	1	0	0.0021	0.0027	0.305	0.1141	0.2917	0.1101	0.4952	0.1748	0.284757	4
184	184	Ψ(site),p(.)	0.5112	0.2802	1	0	0.0021	0.0027	0.305	0.1141	0.2917	0.1101	0.4952	0.1748	0.387876	4
185	185	Ψ(site),p(.)	1	0	0.6554	0.209	0.0021	0.0027	0.305	0.1141	0.2917	0.1101	0.4952	0.1748	0.309097	4
186	186	Ψ(site),p(.)	0.5112	0.2802	1	0	0.0021	0.0027	0.305	0.1141	0.2917	0.1101	0.4952	0.1748	0.314753	4
187	187	Ψ(site),p(.)	0.5112	0.2802	1	0	0.0021	0.0027	0.305	0.1141	0.2917	0.1101	0.4952	0.1748	0.218145	4
188	188	Ψ(site),p(.)	0.5112	0.2802	0.6554	0.209	0.0021	0.0027	1	0	1	0	1	0	-	4
189	189	Ψ(site),p(.)	0.5112	0.2802	1	0	0.0021	0.0027	1	0	1	0	0.4952	0.1748	0.281476	4
190	190	Ψ(site),p(.)	0.5112	0.2802	1	0	1	0	0.305	0.1141	1	0	0.4952	0.1748	0.0782546	4
191	191	Ψ(site),p(.)	0.5112	0.2802	1	0	0.0021	0.0027	0.305	0.1141	0.2917	0.1101	1	0	0.225275	4
192	192	Ψ(site),p(.)	0.5112	0.2802	0.6554	0.209	0.0021	0.0027	1	0	1	0	1	0	0.138643	4
193	193	Ψ(site),p(.)	1	0	0.7358	0.1661	0.0094	0.007	1	0	1	0	0.6264	0.1419	0.24	4
194	194	Ψ(site),p(.)	0.5112	0.2802	1	0	0.0021	0.0027	0.305	0.1141	1	0	1	0	0.171493	4
195	195	Ψ(site),p(.)	0.5112	0.2802	1	0	0.0021	0.0027	0.305	0.1141	0.2917	0.1101	0.4952	0.1748	0.155451	4
196	196	Ψ(site),p(.)	0.5112	0.2802	1	0	0.0021	0.0027	0.305	0.1141	0.2917	0.1101	0.4952	0.1748	0.189217	4
197	197	Ψ(site),p(.)	0.5112	0.2802	1	0	0.0021	0.0027	1	0	1	0	1	0	0.391648	4
198	198	Ψ(site),p(.)	0.5112	0.2802	0.6554	0.209	0.0021	0.0027	0.305	0.1141	1	0	1	0	0.113356	4
199	199	Ψ(site),p(.)	0.5112	0.2802	0.6554	0.209	0.0021	0.0027	0.305	0.1141	0.2917	0.1101	1	0	0.273759	4
200	1	Ψ(foot),p(.)	0.4356	0.0673	0.9127	0.1528	0.1553	0.0582	0.3772	0.0573	0.3371	0.0477	0.3329	0.0469	0.109858	1
201	2	Ψ(foot),p(.)	0.4016	0.0874	0.9487	0.1193	0.0963	0.0509	1	0	1	0	0.2608	0.0563	0.138767	1
202	3	Ψ(foot),p(.)	0.4296	0.0398	0.7104	0.1812	0.2749	0.0508	1	0	0.3314	0.0346	0.3335	0.0341	0.05	1
203	4	Ψ(foot),p(.)	0.4182	0.167	0.9991	0.005	0.0135	0.0152	0.3683	0.1302	1	0	0.2593	0.0899	0.308821	1
204	5	Ψ(foot),p(.)	1	0	0.444	0.0496	0.3383	0.0473	0.273	0.0357	1	0	1	0	0.00599643	1
205	6	Ψ(foot),p(.)	0.3987	0.0738	1	0	0.1327	0.0564	1	0	1	0	0.2611	0.0507	0.113582	1
206	7	Ψ(foot),p(.)	1	0	1	0	0.2185	0.0578	0.2878	0.0481	1	0	0.2615	0.0419	0.0551912	1
207	8	Ψ(foot),p(.)	0.3919	0.0432	0.6225	0.168	0.2625	0.0547	1	0	0.2559	0.0388	0.2617	0.0387	0.037406	1
208	9	Ψ(foot),p(.)	0.4143	0.148	0.9977	0.011	0.0217	0.0214	0.3548	0.1157	0.2749	0.0854	0.2596	0.0818	0.268554	1
209	10	Ψ(foot),p(.)	0.391	0.0391	0.5643	0.1332	0.2865	0.0525	0.2789	0.0403	1	0	0.2618	0.0372	0.034619	1
210	11	Ψ(foot),p(.)	0.4104	0.1291	1	0	0.0347	0.0294	1	0	1	0	1	0	0.234091	1
211	12	Ψ(foot),p(.)	0.4545	0.1577	0.999	0.005	0.0182	0.0192	0.4445	0.1235	1	0	0.3309	0.0915	0.3	1
212	13	Ψ(foot),p(.)	0.3929	0.0474	1	0	1	0	0.2848	0.0454	0.2567	0.0405	0.2616	0.0403	-	1
213	14	Ψ(foot),p(.)	0.3891	0.0313	0.444	0.0496	0.3383	0.0473	1	0	1	0	1	0	0.014549	1
214	15	Ψ(foot),p(.)	1	0	0.9999	0.0008	0.007	0.0093	1	0	1	0	0.33	0.1107	0.382297	1
215	16	Ψ(foot),p(.)	0.4231	0.1908	1	0	0.0074	0.0097	1	0	0.2826	0.1063	1	0	0.355179	1
216	17	Ψ(foot),p(.)	0.4416	0.0956	0.9781	0.0633	0.0818	0.0481	0.3981	0.0775	0.3428	0.062	1	0	0.170772	1
217	18	Ψ(foot),p(.)	0.4133	0.1433	0.997	0.0131	0.0244	0.0233	0.3514	0.1122	1	0	0.2597	0.0798	0.262887	1
218	19	Ψ(foot),p(.)	0.4356	0.0673	1	0	0.1553	0.0582	0.3772	0.0573	0.3371	0.0477	1	0	0.109468	1
219	20	Ψ(foot),p(.)	0.3987	0.0738	0.8995	0.1741	0.1327	0.0564	1	0	0.2616	0.0514	0.2611	0.0507	0.11476	1
220	21	Ψ(foot),p(.)	0.4495	0.1337	1	0	1	0	1	0	1	0	0.3314	0.0795	-	1
221	22	Ψ(foot),p(.)	0.4281	0.2148	0.9999	0.0007	0.0041	0.006	0.403	0.1674	0.2869	0.1184	0.2584	0.1104	0.408687	2
222	23	Ψ(foot),p(.)	1	0	1	0.0002	0.0006	0.0012	0.4605	0.2274	0.301	0.1584	0.2569	0.1434	0.565937	2
223	24	Ψ(foot),p(.)	0.4241	0.1956	0.9998	0.0012	0.0066	0.0088	0.389	0.1524	0.2835	0.1087	0.2587	0.1022	0.368087	2
224	25	Ψ(foot),p(.)	0.4153	0.1527	0.9982	0.0088	0.0193	0.0197	0.3581	0.1193	0.2758	0.0877	1	0	0.279508	2
225	26	Ψ(foot),p(.)	1	0	0.9998	0.0012	0.0066	0.0088	1	0	1	0	0.2587	0.1022	0.37	2
226	27	Ψ(foot),p(.)	0.4231	0.1908	1	0	0.0074	0.0097	0.3855	0.1487	0.2826	0.1063	0.2588	0.1001	0.357383	2
227	28	Ψ(foot),p(.)	0.4291	0.2196	1	0	0.0036	0.0054	0.4066	0.1712	0.2878	0.1208	0.2583	0.1124	0.421544	2
228	29	Ψ(foot),p(.)	0.4646	0.2059	1	0	0.0055	0.0077	0.481	0.1592	0.3651	0.1214	1	0	0.4	2
229	30	Ψ(foot),p(.)	0.4296	0.0398	0.7104	0.1812	1	0	1	0	1	0	0.3335	0.0341	0.05	2
230	31	Ψ(foot),p(.)	0.4006	0.0828	0.9356	0.1371	0.1073	0.053	1	0	0.2632	0.0554	0.2609	0.0544	0.134423	2
231	32	Ψ(foot),p(.)	0.4133	0.1433	0.997	0.0131	0.0244	0.0233	0.3514	0.1122	0.2741	0.0832	0.2597	0.0798	0.255957	2
232	33	Ψ(foot),p(.)	1	0	0.9999	0.0003	0.0036	0.0054	1	0	1	0	0.2583	0.1124	0.424288	2
233	34	Ψ(foot),p(.)	0.4251	0.2004	0.9998	0.0009	0.0059	0.008	0.3925	0.1561	0.2843	0.1111	0.2587	0.1042	0.384454	2
234	35	Ψ(foot),p(.)	0.439	0.2679	1	0	0.0011	0.002	1	0	0.2966	0.1456	0.2574	0.1331	0.518898	2
235	36	Ψ(foot),p(.)	0.432	0.2341	1	0.0003	0.0025	0.004	0.4172	0.1825	0.2904	0.1281	0.258	0.1186	0.45388	2
236	37	Ψ(foot),p(.)	0.434	0.2437	1	0.0001	0.002	0.0033	0.4244	0.19	0.2922	0.1331	0.2578	0.1227	0.466429	2
237	38	Ψ(foot),p(.)	0.438	0.2631	1	0.0003	0.0012	0.0022	0.4388	0.2051	0.2957	0.1431	0.2575	0.131	0.510916	2
238	39	Ψ(foot),p(.)	0.4153	0.1527	0.9982	0.0088	0.0193	0.0197	0.3581	0.1193	0.2758	0.0877	0.2596	0.0839	0.277603	2
239	40	Ψ(foot),p(.)	0.3891	0.0313	0.444	0.0496	0.3383	0.0473	0.273	0.0357	0.2535	0.0342	0.262	0.0343	0.00531881	2
240	41	Ψ(foot),p(.)	0.4222	0.186	0.9997	0.0021	0.0084	0.0106	0.3821	0.1449	1	0	1	0	0.347964	2
241	42	Ψ(foot),p(.)	0.4301	0.2244	1	0	0.0032	0.0049	0.4101	0.1749	0.2887	0.1232	0.2582	0.1145	0.431237	2
242	43	Ψ(foot),p(.)	0.4291	0.2196	0.9999	0.0003	0.0036	0.0054	1	0	1	0	0.2583	0.1124	0.418393	2
243	44	Ψ(foot),p(.)	0.447	0.3068	1	0.0001	0.0004	0.0009	0.4715	0.2384	0.3037	0.1662	0.2567	0.1496	0.597255	2
244	45	Ψ(foot),p(.)	0.4595	0.1817	0.9997	0.0019	0.0101	0.0123	0.4627	0.1414	0.3602	0.1081	0.3304	0.1035	0.353534	2
245	46	Ψ(foot),p(.)	0.4605	0.1866	0.9998	0.0016	0.0089	0.0112	0.4663	0.145	0.3612	0.1108	0.3303	0.1059	0.355838	2
246	47	Ψ(foot),p(.)	0.4585	0.1769	0.9996	0.0022	0.0113	0.0135	0.4591	0.1379	0.3593	0.1055	0.3305	0.1011	0.340002	2
247	48	Ψ(foot),p(.)	0.4736	0.2494	1	0.0001	0.0019	0.0032	0.514	0.1903	0.374	0.1458	0.3289	0.1373	0.485186	2
248	49	Ψ(foot),p(.)	0.4123	0.1386	0.9962	0.0162	0.0275	0.0252	0.3481	0.1086	0.2732	0.0809	0.2598	0.0778	0.254313	2
249	50	Ψ(foot),p(.)	0.3968	0.0648	0.8467	0.2052	0.163	0.0584	1	0	0.26	0.0476	0.2613	0.0471	0.0917732	2
250	51	Ψ(foot),p(.)	0.4094	0.1245	0.9922	0.0294	0.039	0.0317	1	0	0.2707	0.0743	0.2601	0.0718	0.220943	2
251	52	Ψ(foot),p(.)	0.3881	0.0278	0.3854	0.0144	0.3658	0.0448	0.2701	0.0335	0.2527	0.0329	0.2621	0.033	0	3
252	53	Ψ(foot),p(.)	0.3881	0.0278	0.3854	0.0144	0.3658	0.0448	0.2701	0.0335	0.2527	0.0329	0.2621	0.033	0	3
253	54	Ψ(foot),p(.)	0.3881	0.0278	0.3854	0.0144	0.3658	0.0448	0.2701	0.0335	0.2527	0.0329	0.2621	0.033	0	3
254	55	Ψ(foot),p(.)	0.3881	0.0278	0.3854	0.0144	0.3658	0.0448	0.2701	0.0335	0.2527	0.0329	1	0	0	3
255	56	Ψ(foot),p(.)	0.4286	0.0353	0.6583	0.159	0.2995	0.0473	0.3534	0.0357	0.3305	0.0326	0.3336	0.0322	0.0371421	3
256	57	Ψ(foot),p(.)	0.4257	0.0227	0.4827	0.0475	0.3805	0.0348	0.3434	0.0278	0.3277	0.0271	0.3339	0.0268	0.00871568	3
257	58	Ψ(foot),p(.)	0.391	0.0391	1	0	1	0	1	0	0.2551	0.0372	1	0	0.03	3
258	59	Ψ(foot),p(.)	0.4641	0.0179	0.5812	0.0861	0.3954	0.0269	0.4251	0.0191	1	0	0.4144	0.0176	0.02	3
259	60	Ψ(foot),p(.)	0.4712	0.0507	0.8829	0.162	0.2194	0.0576	0.4503	0.0417	0.4199	0.0348	0.4136	0.0344	0.09	3
260	61	Ψ(foot),p(.)	0.4296	0.0398	0.7104	0.1812	0.2749	0.0508	0.3568	0.0386	1	0	1	0	0.05	3
261	62	Ψ(foot),p(.)	1	0	0.8995	0.1741	0.1327	0.0564	0.3031	0.0624	1	0	0.2611	0.0507	0.112138	3
262	63	Ψ(foot),p(.)	1	0	1	0	0.0691	0.0438	1	0	1	0	1	0	0.170391	3
263	64	Ψ(foot),p(.)	1	0	1	0	0.1801	0.0587	1	0	1	0	1	0	0.0751139	3
264	65	Ψ(foot),p(.)	1	0	0.9798	0.062	0.0617	0.0414	1	0	1	0	1	0	0.177365	3
265	66	Ψ(foot),p(.)	0.3919	0.0432	1	0	0.2625	0.0547	0.2818	0.0428	1	0	1	0	0.0406224	3
266	67	Ψ(foot),p(.)	0.3881	0.0278	0.3854	0.0144	0.3658	0.0448	0.2701	0.0335	0.2527	0.0329	0.2621	0.033	0	3
267	68	Ψ(foot),p(.)	1	0	1	0	0.3658	0.0448	0.2701	0.0335	0.2527	0.0329	0.2621	0.033	0	3
268	69	Ψ(foot),p(.)	0.3881	0.0278	0.3854	0.0144	0.3658	0.0448	0.2701	0.0335	1	0	1	0	0	3
269	70	Ψ(foot),p(.)	0.3948	0.056	0.773	0.2164	0.1986	0.0585	0.2908	0.0508	1	0	1	0	0.0678901	3
270	71	Ψ(foot),p(.)	0.3929	0.0474	0.6774	0.1941	0.2398	0.0565	0.2848	0.0454	1	0	0.2616	0.0403	0.0505323	3
271	72	Ψ(foot),p(.)	0.3881	0.0278	0.3854	0.0144	0.3658	0.0448	0.2701	0.0335	0.2527	0.0329	1	0	0	3
272	73	Ψ(foot),p(.)	0.3881	0.0278	0.3854	0.0144	0.3658	0.0448	1	0	0.2527	0.0329	0.2621	0.033	0	3
273	74	Ψ(foot),p(.)	0.391	0.0391	0.5643	0.1332	0.2865	0.0525	0.2789	0.0403	0.2551	0.0372	0.2618	0.0372	0.0317224	3
274	75	Ψ(foot),p(.)	0.4016	0.0874	0.9487	0.1193	0.0963	0.0509	0.3124	0.0717	0.2641	0.0574	0.2608	0.0563	0.142734	3
275	76	Ψ(foot),p(.)	0.3919	0.0432	0.6225	0.168	0.2625	0.0547	0.2818	0.0428	0.2559	0.0388	0.2617	0.0387	0.040063	3
276	77	Ψ(foot),p(.)	0.3891	0.0313	0.444	0.0496	0.3383	0.0473	0.273	0.0357	0.2535	0.0342	0.262	0.0343	0.00803374	3
277	78	Ψ(foot),p(.)	0.3881	0.0278	0.3854	0.0144	0.3658	0.0448	1	0	0.2527	0.0329	1	0	0	3
278	79	Ψ(foot),p(.)	0.3881	0.0278	0.3854	0.0144	0.3658	0.0448	0.2701	0.0335	0.2527	0.0329	0.2621	0.033	0	3
279	80	Ψ(foot),p(.)	0.3881	0.0278	1	0	0.3658	0.0448	1	0	0.2527	0.0329	1	0	0	3
280	81	Ψ(foot),p(.)	0.3881	0.0278	0.3854	0.0144	0.3658	0.0448	0.2701	0.0335	1	0	1	0	0	3
281	82	Ψ(foot),p(.)	0.391	0.0391	0.5643	0.1332	0.2865	0.0525	0.2789	0.0403	1	0	1	0	0.0340305	3
282	83	Ψ(foot),p(.)	0.3891	0.0313	0.444	0.0496	0.3383	0.0473	0.273	0.0357	0.2535	0.0342	0.262	0.0343	0.0127463	3
283	84	Ψ(foot),p(.)	0.4247	0.0191	0.4228	0.0099	0.4093	0.0312	0.3401	0.0254	0.3267	0.0255	0.334	0.0253	0.00121267	3
284	85	Ψ(foot),p(.)	0.4267	0.0268	0.543	0.0896	0.3525	0.039	1	0	1	0	1	0	0.01591	3
285	86	Ψ(foot),p(.)	0.3881	0.0278	0.3854	0.0144	1	0	0.2701	0.0335	1	0	1	0	0	3
286	87	Ψ(foot),p(.)	1	0	0.8467	0.2052	0.163	0.0584	1	0	1	0	1	0	0.0906455	3
287	88	Ψ(foot),p(.)	0.3881	0.0278	0.3854	0.0144	0.3658	0.0448	0.2701	0.0335	0.2527	0.0329	0.2621	0.033	0	3
288	89	Ψ(foot),p(.)	1	0	0.6583	0.159	0.2995	0.0473	1	0	1	0	0.3336	0.0322	0.0369731	3
289	90	Ψ(foot),p(.)	0.3881	0.0278	1	0	0.3658	0.0448	0.2701	0.0335	0.2527	0.0329	0.2621	0.033	0	3
290	91	Ψ(foot),p(.)	1	0	1	0	0.3658	0.0448	1	0	0.2527	0.0329	0.2621	0.033	0.000295542	3
291	92	Ψ(foot),p(.)	0.39	0.0351	1	0	0.3118	0.0499	0.2759	0.0379	1	0	0.2619	0.0357	0.0200604	3
292	93	Ψ(foot),p(.)	0.4661	0.0271	0.6924	0.149	0.3394	0.039	0.4322	0.0252	1	0	0.4141	0.022	0.04	3
293	94	Ψ(foot),p(.)	0.3881	0.0278	0.3854	0.0144	0.3658	0.0448	0.2701	0.0335	1	0	0.2621	0.033	0.00192287	3
294	95	Ψ(foot),p(.)	0.3881	0.0278	0.3854	0.0144	0.3658	0.0448	0.2701	0.0335	0.2527	0.0329	0.2621	0.033	0	3
295	96	Ψ(foot),p(.)	0.3881	0.0278	0.3854	0.0144	0.3658	0.0448	0.2701	0.0335	0.2527	0.0329	0.2621	0.033	0	3
296	97	Ψ(foot),p(.)	0.391	0.0391	0.5643	0.1332	0.2865	0.0525	0.2789	0.0403	0.2551	0.0372	0.2618	0.0372	0.0327996	3
297	98	Ψ(foot),p(.)	0.4247	0.0191	0.4228	0.0099	0.4093	0.0312	0.3401	0.0254	0.3267	0.0255	0.334	0.0253	0	3
298	99	Ψ(foot),p(.)	0.3881	0.0278	0.3854	0.0144	1	0	1	0	0.2527	0.0329	0.2621	0.033	0	3
299	100	Ψ(foot),p(.)	0.4247	0.0191	0.4228	0.0099	0.4093	0.0312	0.3401	0.0254	0.3267	0.0255	0.334	0.0253	0	3
300	101	Ψ(foot),p(.)	0.4247	0.0191	0.4228	0.0099	0.4093	0.0312	0.3401	0.0254	0.3267	0.0255	0.334	0.0253	0	3
301	102	Ψ(foot),p(.)	0.4247	0.0191	0.4228	0.0099	0.4093	0.0312	0.3401	0.0254	0.3267	0.0255	0.334	0.0253	0	3
302	103	Ψ(foot),p(.)	0.4702	0.0459	0.8555	0.1721	0.2408	0.0555	0.4467	0.0383	0.4188	0.0322	0.4137	0.0319	0.081304	3
303	104	Ψ(foot),p(.)	0.4621	0.0097	0.4612	0.0051	0.4543	0.016	0.4179	0.0138	0.4106	0.014	0.4146	0.0138	0	3
304	105	Ψ(foot),p(.)	0.3881	0.0278	1	0	0.3658	0.0448	1	0	1	0	0.2621	0.033	0	3
305	106	Ψ(foot),p(.)	0.3881	0.0278	0.3854	0.0144	0.3658	0.0448	0.2701	0.0335	0.2527	0.0329	0.2621	0.033	0.00192287	3
306	107	Ψ(foot),p(.)	1	0	0.773	0.2164	0.1986	0.0585	1	0	1	0	1	0	0.0672872	3
307	108	Ψ(foot),p(.)	0.4016	0.0874	1	0	0.0963	0.0509	1	0	0.2641	0.0574	1	0	0.144511	3
308	109	Ψ(foot),p(.)	1	0	0.3854	0.0144	0.3658	0.0448	0.2701	0.0335	0.2527	0.0329	0.2621	0.033	0	3
309	110	Ψ(foot),p(.)	0.3881	0.0278	0.3854	0.0144	0.3658	0.0448	0.2701	0.0335	0.2527	0.0329	0.2621	0.033	0	3
310	111	Ψ(foot),p(.)	1	0	0.3854	0.0144	0.3658	0.0448	1	0	1	0	0.2621	0.033	0	3
311	112	Ψ(foot),p(.)	1	0	0.3854	0.0144	0.3658	0.0448	1	0	0.2527	0.0329	0.2621	0.033	0	3
312	113	Ψ(foot),p(.)	0.4016	0.0874	1	0	0.0963	0.0509	0.3124	0.0717	0.2641	0.0574	1	0	0.140611	4
313	114	Ψ(foot),p(.)	0.4163	0.1575	1	0	0.0171	0.0181	1	0	0.2766	0.09	0.2595	0.0859	0.290952	4
314	115	Ψ(foot),p(.)	0.4065	0.1105	0.9841	0.0518	0.0551	0.0389	0.3284	0.088	0.2682	0.0678	1	0	0.191241	4
315	116	Ψ(foot),p(.)	1	0	0.9982	0.0088	0.0193	0.0197	0.3581	0.1193	1	0	1	0	0.283696	4
316	117	Ψ(foot),p(.)	0.4646	0.2059	0.9999	0.0005	0.0055	0.0077	0.481	0.1592	0.3651	0.1214	1	0	0.396232	4
317	118	Ψ(foot),p(.)	0.4016	0.0874	1	0	0.0963	0.0509	1	0	0.2641	0.0574	0.2608	0.0563	0.142952	4
318	119	Ψ(foot),p(.)	0.4172	0.1622	0.9989	0.0059	0.0152	0.0166	1	0	1	0	1	0	0.304276	4
319	120	Ψ(foot),p(.)	0.4123	0.1386	0.9962	0.0162	0.0275	0.0252	1	0	0.2732	0.0809	0.2598	0.0778	0.250232	4
320	121	Ψ(foot),p(.)	0.4123	0.1386	0.9962	0.0162	0.0275	0.0252	0.3481	0.1086	0.2732	0.0809	1	0	0.248349	4
321	122	Ψ(foot),p(.)	0.4465	0.1193	0.9933	0.0253	0.0465	0.0357	0.4158	0.095	0.3476	0.0744	1	0	0.22	4
322	123	Ψ(foot),p(.)	0.4241	0.1956	0.9998	0.0012	0.0066	0.0088	0.389	0.1524	1	0	0.2587	0.1022	0.366899	4
323	124	Ψ(foot),p(.)	0.4114	0.1339	0.9952	0.02	0.0309	0.0273	0.3448	0.1051	0.2724	0.0787	1	0	0.243852	4
324	125	Ψ(foot),p(.)	0.4202	0.1765	0.9995	0.0031	0.0107	0.0127	1	0	0.28	0.0993	0.2591	0.094	0.33435	4
325	126	Ψ(foot),p(.)	0.4182	0.167	0.9991	0.005	0.0135	0.0152	0.3683	0.1302	0.2783	0.0946	0.2593	0.0899	0.305649	4
326	127	Ψ(foot),p(.)	0.4045	0.1012	0.9745	0.0736	0.0691	0.0438	0.322	0.0813	0.2665	0.0636	0.2606	0.062	0.173101	4
327	128	Ψ(foot),p(.)	0.4251	0.2004	0.9998	0.0009	0.0059	0.008	1	0	1	0	0.2587	0.1042	0.381515	4
328	129	Ψ(foot),p(.)	1	0	0.9986	0.0071	0.0171	0.0181	1	0	1	0	1	0	0.29062	4
329	130	Ψ(foot),p(.)	0.4055	0.1058	1	0	0.0617	0.0414	0.3252	0.0846	0.2674	0.0657	0.2605	0.064	0.184737	4
330	131	Ψ(foot),p(.)	0.3958	0.0604	0.8126	0.2141	0.1801	0.0587	0.2938	0.0536	0.2591	0.0458	0.2614	0.0453	0.0799796	4
331	132	Ψ(foot),p(.)	1	0	1	0	0.0193	0.0197	0.3581	0.1193	1	0	1	0	0.277697	4
332	133	Ψ(foot),p(.)	0.4123	0.1386	0.9962	0.0162	0.0275	0.0252	0.3481	0.1086	1	0	0.2598	0.0778	0.247674	4
333	134	Ψ(foot),p(.)	1	0	0.773	0.2164	1	0	1	0	1	0	1	0	-	4
334	135	Ψ(foot),p(.)	1	0	0.9993	0.004	0.012	0.0139	1	0	0.2792	0.0969	1	0	0.319798	4
335	136	Ψ(foot),p(.)	0.4666	0.2155	0.9999	0.0003	0.0043	0.0064	1	0	0.3671	0.1268	1	0	0.423388	4
336	137	Ψ(foot),p(.)	1	0	1	0	0.0032	0.0049	1	0	1	0	0.2582	0.1145	0.426031	4
337	138	Ψ(foot),p(.)	0.4241	0.1956	0.9998	0.0012	0.0066	0.0088	1	0	1	0	0.2587	0.1022	0.365532	4
338	139	Ψ(foot),p(.)	0.4006	0.0828	0.9356	0.1371	0.1073	0.053	0.3093	0.0685	0.2632	0.0554	0.2609	0.0544	0.133107	4
339	140	Ψ(foot),p(.)	1	0	0.9998	0.0013	0.0107	0.0131	0.549	0.1337	0.448	0.1085	0.4105	0.1061	0.359662	4
340	141	Ψ(foot),p(.)	1	0	1	0	0.0963	0.0509	0.3124	0.0717	1	0	1	0	0.140584	4
341	142	Ψ(foot),p(.)	0.4301	0.2244	1	0	0.0032	0.0049	1	0	1	0	0.2582	0.1145	0.433086	4
342	143	Ψ(foot),p(.)	0.4182	0.167	0.9991	0.005	0.0135	0.0152	0.3683	0.1302	0.2783	0.0946	0.2593	0.0899	0.305627	4
343	144	Ψ(foot),p(.)	0.4133	0.1433	0.997	0.0131	0.0244	0.0233	0.3514	0.1122	1	0	1	0	0.256121	4
344	145	Ψ(foot),p(.)	1	0	1	0	0.0217	0.0214	1	0	0.2749	0.0854	1	0	0.272815	4
345	146	Ψ(foot),p(.)	0.4485	0.1289	0.9959	0.0171	0.0369	0.031	0.4229	0.1021	1	0	1	0	0.235662	4
346	147	Ψ(foot),p(.)	0.4065	0.1105	0.9841	0.0518	0.0551	0.0389	0.3284	0.088	0.2682	0.0678	0.2604	0.0659	0.186128	4
347	148	Ψ(foot),p(.)	0.3968	0.0648	0.8467	0.2052	0.163	0.0584	1	0	0.26	0.0476	1	0	0.0872767	4
348	149	Ψ(foot),p(.)	1	0	0.9984	0.0076	0.0231	0.0227	0.4373	0.1164	0.3534	0.0898	0.3311	0.0867	0.28	4
349	150	Ψ(foot),p(.)	0.4605	0.1866	0.9998	0.0016	0.0089	0.0112	0.4663	0.145	1	0	0.3303	0.1059	0.36	4
350	151	Ψ(foot),p(.)	0.4075	0.1151	1	0	0.0491	0.0364	0.3316	0.0914	1	0	1	0	0.204497	4
351	152	Ψ(foot),p(.)	0.4114	0.1339	0.9952	0.02	0.0309	0.0273	1	0	0.2724	0.0787	0.2599	0.0758	0.237225	4
352	153	Ψ(foot),p(.)	0.4853	0.1177	1	0	1	0	1	0	0.4344	0.0725	0.412	0.0713	-	4
353	154	Ψ(foot),p(.)	0.4123	0.1386	1	0	0.0275	0.0252	0.3481	0.1086	0.2732	0.0809	1	0	0.249731	4
354	155	Ψ(foot),p(.)	1	0	0.9875	0.0431	0.0491	0.0364	0.3316	0.0914	0.269	0.0699	0.2603	0.0679	0.202366	4
355	156	Ψ(foot),p(.)	0.4133	0.1433	1	0	0.0244	0.0233	0.3514	0.1122	0.2741	0.0832	0.2597	0.0798	0.264341	4
356	157	Ψ(foot),p(.)	0.4084	0.1198	0.9901	0.0359	0.0438	0.034	0.3349	0.0948	0.2699	0.0721	0.2602	0.0699	0.214314	4
357	158	Ψ(foot),p(.)	0.4133	0.1433	0.997	0.0131	0.0244	0.0233	0.3514	0.1122	0.2741	0.0832	0.2597	0.0798	0.261054	4
358	159	Ψ(foot),p(.)	0.4585	0.1769	0.9996	0.0022	0.0113	0.0135	0.4591	0.1379	0.3593	0.1055	0.3305	0.1011	-	4
359	160	Ψ(foot),p(.)	0.4163	0.1575	1	0	0.0171	0.0181	1	0	1	0	1	0	0.290012	4
360	161	Ψ(foot),p(.)	1	0	0.773	0.2164	0.1986	0.0585	0.2908	0.0508	0.2583	0.044	1	0	-	4
361	162	Ψ(foot),p(.)	0.4026	0.092	1	0	0.0863	0.0487	0.3156	0.0749	0.2649	0.0594	0.2607	0.0582	0.148702	4
362	163	Ψ(foot),p(.)	0.4114	0.1339	1	0	0.0309	0.0273	0.3448	0.1051	1	0	1	0	0.243184	4
363	164	Ψ(foot),p(.)	0.4202	0.1765	1	0	0.0107	0.0127	1	0	0.28	0.0993	0.2591	0.094	0.327613	4
364	165	Ψ(foot),p(.)	0.4202	0.1765	0.9995	0.0031	0.0107	0.0127	0.3752	0.1376	1	0	0.2591	0.094	0.327155	4
365	166	Ψ(foot),p(.)	0.4172	0.1622	0.9989	0.0059	0.0152	0.0166	1	0	0.2775	0.0923	0.2594	0.0879	0.296973	4
366	167	Ψ(foot),p(.)	0.4475	0.1241	1	0	0.0414	0.0333	0.4193	0.0985	0.3486	0.077	1	0	0.23	4
367	168	Ψ(foot),p(.)	0.4075	0.1151	1	0	0.0491	0.0364	1	0	0.269	0.0699	1	0	0.203586	4
368	169	Ψ(foot),p(.)	0.4212	0.1813	0.9996	0.0025	0.0095	0.0116	1	0	0.2809	0.1016	0.259	0.096	0.340105	4
369	170	Ψ(foot),p(.)	0.4143	0.148	1	0	0.0217	0.0214	1	0	1	0	0.2596	0.0818	0.270016	4
370	171	Ψ(foot),p(.)	0.4172	0.1622	1	0	0.0152	0.0166	1	0	0.2775	0.0923	0.2594	0.0879	0.299187	4
371	172	Ψ(foot),p(.)	1	0	1	0	0.0438	0.034	0.3349	0.0948	0.2699	0.0721	0.2602	0.0699	0.210709	4
372	173	Ψ(foot),p(.)	0.4241	0.1956	0.9998	0.0012	0.0066	0.0088	0.389	0.1524	1	0	1	0	0.374156	4
373	174	Ψ(foot),p(.)	0.4104	0.1291	0.9939	0.0242	0.0347	0.0294	1	0	0.2715	0.0765	0.26	0.0738	0.231309	4
374	175	Ψ(foot),p(.)	0.4525	0.1481	0.9984	0.0076	0.0231	0.0227	1	0	0.3534	0.0898	1	0	0.28096	4
375	176	Ψ(foot),p(.)	0.4212	0.1813	0.9996	0.0025	0.0095	0.0116	0.3786	0.1412	0.2809	0.1016	0.259	0.096	0.343205	4
376	177	Ψ(foot),p(.)	1	0	1	0	0.0041	0.006	0.403	0.1674	0.2869	0.1184	0.2584	0.1104	0.407684	4
377	178	Ψ(foot),p(.)	0.4075	0.1151	0.9875	0.0431	0.0491	0.0364	0.3316	0.0914	0.269	0.0699	0.2603	0.0679	-	4
378	179	Ψ(foot),p(.)	0.4153	0.1527	0.9982	0.0088	0.0193	0.0197	0.3581	0.1193	0.2758	0.0877	0.2596	0.0839	0.276114	4
379	180	Ψ(foot),p(.)	0.4133	0.1433	0.997	0.0131	0.0244	0.0233	1	0	0.2741	0.0832	0.2597	0.0798	0.262158	4
380	181	Ψ(foot),p(.)	1	0	0.9986	0.0071	0.0171	0.0181	0.3615	0.1229	0.2766	0.09	1	0	0.288098	4
381	182	Ψ(foot),p(.)	0.4075	0.1151	1	0	0.0491	0.0364	0.3316	0.0914	0.269	0.0699	1	0	0.19925	4
382	183	Ψ(foot),p(.)	0.4153	0.1527	1	0	0.0193	0.0197	0.3581	0.1193	0.2758	0.0877	0.2596	0.0839	0.284757	4
383	184	Ψ(foot),p(.)	0.4261	0.2052	1	0	0.0052	0.0073	0.396	0.1599	0.2852	0.1135	0.2586	0.1063	0.387876	4
384	185	Ψ(foot),p(.)	1	0	0.9991	0.005	0.0135	0.0152	0.3683	0.1302	0.2783	0.0946	0.2593	0.0899	0.309097	4
385	186	Ψ(foot),p(.)	0.4182	0.167	1	0	0.0135	0.0152	0.3683	0.1302	0.2783	0.0946	0.2593	0.0899	0.314753	4
386	187	Ψ(foot),p(.)	0.4094	0.1245	1	0	0.039	0.0317	0.3382	0.0982	0.2707	0.0743	0.2601	0.0718	0.218145	4
387	188	Ψ(foot),p(.)	0.4291	0.2196	0.9999	0.0003	0.0036	0.0054	1	0	1	0	1	0	-	4
388	189	Ψ(foot),p(.)	0.4153	0.1527	1	0	0.0193	0.0197	1	0	1	0	0.2596	0.0839	0.281476	4
389	190	Ψ(foot),p(.)	0.3958	0.0604	1	0	1	0	0.2938	0.0536	1	0	0.2614	0.0453	0.0782546	4
390	191	Ψ(foot),p(.)	0.4104	0.1291	1	0	0.0347	0.0294	0.3415	0.1016	0.2715	0.0765	1	0	0.225275	4
391	192	Ψ(foot),p(.)	0.4016	0.0874	0.9487	0.1193	0.0963	0.0509	1	0	1	0	1	0	0.138643	4
392	193	Ψ(foot),p(.)	1	0	0.9965	0.0147	0.044	0.0351	1	0	1	0	0.4118	0.074	0.24	4
393	194	Ψ(foot),p(.)	0.4045	0.1012	1	0	0.0691	0.0438	0.322	0.0813	1	0	1	0	0.171493	4
394	195	Ψ(foot),p(.)	0.4036	0.0966	1	0	0.0772	0.0463	0.3188	0.0781	0.2657	0.0615	0.2606	0.0601	0.155451	4
395	196	Ψ(foot),p(.)	0.4065	0.1105	1	0	0.0551	0.0389	0.3284	0.088	0.2682	0.0678	0.2604	0.0659	0.189217	4
396	197	Ψ(foot),p(.)	0.4261	0.2052	1	0	0.0052	0.0073	1	0	1	0	1	0	0.391648	4
397	198	Ψ(foot),p(.)	0.3987	0.0738	0.8995	0.1741	0.1327	0.0564	0.3031	0.0624	1	0	1	0	0.113356	4
398	199	Ψ(foot),p(.)	0.4143	0.148	0.9977	0.011	0.0217	0.0214	0.3548	0.1157	0.2749	0.0854	1	0	0.273759	4
399	1	Ψ(site),p(foot,site)	0.2739	0.0469	0.2735	0.0297	0.2138	0.0495	0.2612	0.0332	0.2534	0.0314	0.2792	0.0255	0.109858	1
400	2	Ψ(site),p(foot,site)	0.1982	0.0459	0.1891	0.0293	0.2078	0.0618	1	0	1	0	0.2065	0.0278	0.138767	1
401	3	Ψ(site),p(foot,site)	0.2636	0.0458	0.2626	0.0296	0.1423	0.0323	1	0	0.2552	0.03	0.2487	0.0236	0.05	1
402	4	Ψ(site),p(foot,site)	0.2318	0.0696	0.2241	0.0575	0.3058	0.0412	0.111	0.0494	1	0	0.3009	0.0536	0.308821	1
403	5	Ψ(site),p(foot,site)	1	0	0.1628	0.028	0.0454	0.0148	0.1944	0.0307	1	0	1	0	0.00599643	1
404	6	Ψ(site),p(foot,site)	0.1923	0.0434	1	0	0.1708	0.0552	1	0	1	0	0.1893	0.0237	0.113582	1
405	7	Ψ(site),p(foot,site)	1	0	1	0	0.1024	0.0326	0.1795	0.0275	1	0	0.1612	0.0199	0.0551912	1
406	8	Ψ(site),p(foot,site)	0.1785	0.0411	0.1688	0.0259	0.077	0.0233	1	0	0.1631	0.0256	0.1503	0.0197	0.037406	1
407	9	Ψ(site),p(foot,site)	0.224	0.0632	0.2159	0.05	0.2957	0.0469	0.121	0.0451	0.1557	0.0486	0.2798	0.0485	0.268554	1
408	10	Ψ(site),p(foot,site)	0.1765	0.0411	0.1668	0.0265	0.0654	0.0196	0.1884	0.0289	1	0	0.1449	0.0199	0.034619	1
409	11	Ψ(site),p(foot,site)	0.2161	0.0572	1	0	0.2796	0.0539	1	0	1	0	1	0	0.234091	1
410	12	Ψ(site),p(foot,site)	0.3048	0.0617	0.3068	0.0486	0.3095	0.0378	0.2094	0.0559	1	0	0.3642	0.0418	0.3	1
411	13	Ψ(site),p(foot,site)	0.1804	0.0411	1	0	1	0	0.1825	0.0278	0.1628	0.0253	0.1557	0.0197	-	1
412	14	Ψ(site),p(foot,site)	0.1726	0.0417	0.1628	0.028	0.0454	0.0148	1	0	1	0	1	0	0.014549	1
413	15	Ψ(site),p(foot,site)	1	0	0.3201	0.0588	0.3171	0.0335	1	0	1	0	0.3928	0.0456	0.382297	1
414	16	Ψ(site),p(foot,site)	0.2415	0.0778	1	0	0.3131	0.0366	1	0	0.1528	0.0641	1	0	0.355179	1
415	17	Ψ(site),p(foot,site)	0.2839	0.0502	0.2842	0.0336	0.2643	0.0513	0.2449	0.038	0.2516	0.0364	1	0	0.170772	1
416	18	Ψ(site),p(foot,site)	0.222	0.0617	0.2138	0.0481	0.2923	0.0486	0.1235	0.0439	1	0	0.2744	0.047	0.262887	1
417	19	Ψ(site),p(foot,site)	0.2739	0.0469	1	0	0.2138	0.0495	0.2612	0.0332	0.2534	0.0314	1	0	0.109468	1
418	20	Ψ(site),p(foot,site)	0.1923	0.0434	0.1829	0.0266	0.1708	0.0552	1	0	0.1608	0.0272	0.1893	0.0237	0.11476	1
419	21	Ψ(site),p(foot,site)	0.2969	0.0569	1	0	1	0	1	0	1	0	0.3441	0.0381	-	1
420	22	Ψ(site),p(foot,site)	0.3022	0.1052	0.3034	0.0797	0.1794	0.0444	0.1697	0.0856	0.2119	0.0865	0.3735	0.0672	0.408687	2
421	23	Ψ(site),p(foot,site)	1	0	0.3332	0.0978	0.1828	0.0427	0.1233	0.0996	0.2063	0.1138	0.4305	0.0677	0.565937	2
422	24	Ψ(site),p(foot,site)	0.2959	0.1026	0.2956	0.0752	0.1767	0.0456	0.1821	0.0813	0.2133	0.0805	0.3558	0.0655	0.368087	2
423	25	Ψ(site),p(foot,site)	0.281	0.0972	0.2775	0.0662	0.1634	0.0503	0.2109	0.0725	0.2164	0.069	1	0	0.279508	2
424	26	Ψ(site),p(foot,site)	1	0	0.2956	0.0752	0.1767	0.0456	1	0	1	0	0.3558	0.0655	0.37	2
425	27	Ψ(site),p(foot,site)	0.2943	0.102	1	0	0.1759	0.0459	0.1853	0.0803	0.2136	0.079	0.3512	0.065	0.357383	2
426	28	Ψ(site),p(foot,site)	0.3038	0.1059	1	0	0.1798	0.0442	0.1666	0.0867	0.2115	0.088	0.3777	0.0676	0.421544	2
427	29	Ψ(site),p(foot,site)	0.3544	0.0973	1	0	0.1803	0.0438	0.2769	0.0893	0.303	0.0821	1	0	0.4	2
428	30	Ψ(site),p(foot,site)	0.3091	0.0932	0.3171	0.0656	1	0	1	0	1	0	0.2733	0.0518	0.05	2
429	31	Ψ(site),p(foot,site)	0.2548	0.0916	0.2462	0.0597	0.0881	0.0449	1	0	0.2216	0.0598	0.2253	0.0474	0.134423	2
430	32	Ψ(site),p(foot,site)	0.2776	0.0962	0.2734	0.0646	0.1581	0.0517	0.2174	0.0709	0.2171	0.067	0.3004	0.0575	0.255957	2
431	33	Ψ(site),p(foot,site)	1	0	0.3053	0.0809	0.1798	0.0442	1	0	1	0	0.3777	0.0676	0.424288	2
432	34	Ψ(site),p(foot,site)	0.2975	0.1033	0.2975	0.0763	0.1775	0.0452	0.179	0.0824	0.2129	0.0819	0.3604	0.066	0.384454	2
433	35	Ψ(site),p(foot,site)	0.3189	0.1123	0.3242	0.0923	0.1823	0.043	1	0	0.208	0.1048	0.415	0.0685	0.518898	2
434	36	Ψ(site),p(foot,site)	0.3084	0.1079	0.3111	0.0843	0.1809	0.0437	0.1576	0.0898	0.2105	0.0929	0.3898	0.0683	0.45388	2
435	37	Ψ(site),p(foot,site)	0.3115	0.1092	0.3149	0.0866	0.1815	0.0434	0.1516	0.0918	0.2098	0.0962	0.3974	0.0685	0.466429	2
436	38	Ψ(site),p(foot,site)	0.3174	0.1117	0.3223	0.0912	0.1822	0.043	0.14	0.0954	0.2084	0.1031	0.4116	0.0686	0.510916	2
437	39	Ψ(site),p(foot,site)	0.281	0.0972	0.2775	0.0662	0.1634	0.0503	0.2109	0.0725	0.2164	0.069	0.3111	0.0592	0.277603	2
438	40	Ψ(site),p(foot,site)	0.2327	0.0927	0.2206	0.0662	0.014	0.0105	0.2974	0.0738	0.2258	0.0643	0.155	0.0468	0.00531881	2
439	41	Ψ(site),p(foot,site)	0.2926	0.1014	0.2916	0.073	0.1749	0.0464	0.1885	0.0792	1	0	1	0	0.347964	2
440	42	Ψ(site),p(foot,site)	0.3053	0.1066	1	0	0.1802	0.044	0.1636	0.0878	0.2112	0.0896	0.3818	0.0678	0.431237	2
441	43	Ψ(site),p(foot,site)	0.3038	0.1059	0.3053	0.0809	0.1798	0.0442	1	0	1	0	0.3777	0.0676	0.418393	2
442	44	Ψ(site),p(foot,site)	0.3303	0.1171	0.3385	0.1009	0.183	0.0426	0.1154	0.1011	0.2052	0.1193	0.439	0.0669	0.597255	2
443	45	Ψ(site),p(foot,site)	0.3486	0.0959	0.3658	0.0672	0.1777	0.0448	0.2913	0.0831	0.3045	0.0766	0.4061	0.0563	0.353534	2
444	46	Ψ(site),p(foot,site)	0.3498	0.0962	0.3672	0.0677	0.1783	0.0446	0.2884	0.0842	0.3042	0.0777	0.4094	0.0565	0.355838	2
445	47	Ψ(site),p(foot,site)	0.3474	0.0956	0.3643	0.0667	0.1769	0.0451	0.2941	0.0819	0.3048	0.0757	0.4027	0.0561	0.340002	2
446	48	Ψ(site),p(foot,site)	0.3644	0.0998	0.3857	0.0751	0.1824	0.0429	0.2507	0.1021	0.3004	0.0934	0.4466	0.0571	0.485186	2
447	49	Ψ(site),p(foot,site)	0.2759	0.0957	0.2713	0.0638	0.155	0.0523	0.2206	0.0702	0.2174	0.066	0.2949	0.0566	0.254313	2
448	50	Ψ(site),p(foot,site)	0.2475	0.0913	0.2377	0.0607	0.0577	0.0321	1	0	0.223	0.0601	0.2014	0.0461	0.0917732	2
449	51	Ψ(site),p(foot,site)	0.2708	0.0943	0.2651	0.0619	0.1435	0.0538	1	0	0.2185	0.0635	0.2781	0.0539	0.220943	2
450	52	Ψ(site),p(foot,site)	0.2824	0.1414	0.28	0.109	0.0031	0.0041	0.4029	0.1149	0.2914	0.1055	0.1715	0.077	0	3
451	53	Ψ(site),p(foot,site)	0.2824	0.1414	0.28	0.109	0.0031	0.0041	0.4029	0.1149	0.2914	0.1055	0.1715	0.077	0	3
452	54	Ψ(site),p(foot,site)	0.2824	0.1414	0.28	0.109	0.0031	0.0041	0.4029	0.1149	0.2914	0.1055	0.1715	0.077	0	3
453	55	Ψ(site),p(foot,site)	0.2824	0.1414	0.28	0.109	0.0031	0.0041	0.4029	0.1149	0.2914	0.1055	1	0	0	3
454	56	Ψ(site),p(foot,site)	0.3415	0.1367	0.3682	0.1022	0.019	0.015	0.4587	0.1065	0.3695	0.1009	0.2935	0.0829	0.0371421	3
455	57	Ψ(site),p(foot,site)	0.3381	0.1376	0.3634	0.1045	0.0119	0.0107	0.4642	0.1067	0.3702	0.1019	0.2773	0.0847	0.00871568	3
456	58	Ψ(site),p(foot,site)	0.2871	0.1403	1	0	1	0	1	0	0.2904	0.1035	1	0	0.03	3
457	59	Ψ(site),p(foot,site)	0.3975	0.129	0.4542	0.0929	0.0374	0.0216	0.5284	0.096	1	0	0.4088	0.0785	0.02	3
458	60	Ψ(site),p(foot,site)	0.4016	0.128	0.46	0.0905	0.0586	0.0301	0.5217	0.0965	0.4559	0.0918	0.4302	0.0753	0.09	3
459	61	Ψ(site),p(foot,site)	0.3427	0.1365	0.3698	0.1015	0.0218	0.0167	0.4568	0.1065	1	0	1	0	0.05	3
460	62	Ψ(site),p(foot,site)	1	0	0.303	0.1001	0.0278	0.0227	0.3727	0.1116	1	0	0.2388	0.0766	0.112138	3
461	63	Ψ(site),p(foot,site)	1	0	1	0	0.0511	0.0346	1	0	1	0	1	0	0.170391	3
462	64	Ψ(site),p(foot,site)	1	0	1	0	0.0177	0.0159	1	0	1	0	1	0	0.0751139	3
463	65	Ψ(site),p(foot,site)	1	0	0.3171	0.0971	0.0548	0.036	1	0	1	0	1	0	0.177365	3
464	66	Ψ(site),p(foot,site)	0.2886	0.14	1	0	0.0082	0.0086	0.3923	0.1136	1	0	1	0	0.0406224	3
465	67	Ψ(site),p(foot,site)	0.2824	0.1414	0.28	0.109	0.0031	0.0041	0.4029	0.1149	0.2914	0.1055	0.1715	0.077	0	3
466	68	Ψ(site),p(foot,site)	1	0	1	0	0.0031	0.0041	0.4029	0.1149	0.2914	0.1055	0.1715	0.077	0	3
467	69	Ψ(site),p(foot,site)	0.2824	0.1414	0.28	0.109	0.0031	0.0041	0.4029	0.1149	1	0	1	0	0	3
468	70	Ψ(site),p(foot,site)	0.2932	0.1392	0.2947	0.1027	0.0149	0.0138	0.3841	0.1126	1	0	1	0	0.0678901	3
469	71	Ψ(site),p(foot,site)	0.2902	0.1397	0.2905	0.1043	0.0101	0.0102	0.3896	0.1132	1	0	0.2018	0.0767	0.0505323	3
470	72	Ψ(site),p(foot,site)	0.2824	0.1414	0.28	0.109	0.0031	0.0041	0.4029	0.1149	0.2914	0.1055	1	0	0	3
471	73	Ψ(site),p(foot,site)	0.2824	0.1414	0.28	0.109	0.0031	0.0041	1	0	0.2914	0.1055	0.1715	0.077	0	3
472	74	Ψ(site),p(foot,site)	0.2871	0.1403	0.2863	0.1061	0.0065	0.0073	0.395	0.1139	0.2904	0.1035	0.1895	0.0769	0.0317224	3
473	75	Ψ(site),p(foot,site)	0.3036	0.138	0.3091	0.0986	0.0394	0.0293	0.364	0.111	0.2866	0.099	0.2573	0.0769	0.142734	3
474	76	Ψ(site),p(foot,site)	0.2886	0.14	0.2884	0.1052	0.0082	0.0086	0.3923	0.1136	0.29	0.1029	0.1956	0.0768	0.040063	3
475	77	Ψ(site),p(foot,site)	0.2839	0.141	0.2821	0.108	0.004	0.005	0.4003	0.1146	0.2911	0.1048	0.1775	0.077	0.00803374	3
476	78	Ψ(site),p(foot,site)	0.2824	0.1414	0.28	0.109	0.0031	0.0041	1	0	0.2914	0.1055	1	0	0	3
477	79	Ψ(site),p(foot,site)	0.2824	0.1414	0.28	0.109	0.0031	0.0041	0.4029	0.1149	0.2914	0.1055	0.1715	0.077	0	3
478	80	Ψ(site),p(foot,site)	0.2824	0.1414	1	0	0.0031	0.0041	1	0	0.2914	0.1055	1	0	0	3
479	81	Ψ(site),p(foot,site)	0.2824	0.1414	0.28	0.109	0.0031	0.0041	0.4029	0.1149	1	0	1	0	0	3
480	82	Ψ(site),p(foot,site)	0.2871	0.1403	0.2863	0.1061	0.0065	0.0073	0.395	0.1139	1	0	1	0	0.0340305	3
481	83	Ψ(site),p(foot,site)	0.2839	0.141	0.2821	0.108	0.004	0.005	0.4003	0.1146	0.2911	0.1048	0.1775	0.077	0.0127463	3
482	84	Ψ(site),p(foot,site)	0.3369	0.1379	0.3618	0.1053	0.01	0.0095	0.466	0.1067	0.3705	0.1024	0.2718	0.0854	0.00121267	3
483	85	Ψ(site),p(foot,site)	0.3392	0.1373	0.365	0.1037	0.014	0.0121	1	0	1	0	1	0	0.01591	3
484	86	Ψ(site),p(foot,site)	0.2824	0.1414	0.28	0.109	1	0	0.4029	0.1149	1	0	1	0	0	3
485	87	Ψ(site),p(foot,site)	1	0	0.2989	0.1013	0.0209	0.0181	1	0	1	0	1	0	0.0906455	3
486	88	Ψ(site),p(foot,site)	0.2824	0.1414	0.28	0.109	0.0031	0.0041	0.4029	0.1149	0.2914	0.1055	0.1715	0.077	0	3
487	89	Ψ(site),p(foot,site)	1	0	0.3682	0.1022	0.019	0.015	1	0	1	0	0.2935	0.0829	0.0369731	3
488	90	Ψ(site),p(foot,site)	0.2824	0.1414	1	0	0.0031	0.0041	0.4029	0.1149	0.2914	0.1055	0.1715	0.077	0	3
489	91	Ψ(site),p(foot,site)	1	0	1	0	0.0031	0.0041	1	0	0.2914	0.1055	0.1715	0.077	0.000295542	3
490	92	Ψ(site),p(foot,site)	0.2855	0.1407	1	0	0.0051	0.0061	0.3976	0.1142	1	0	0.1835	0.0769	0.0200604	3
491	93	Ψ(site),p(foot,site)	0.3987	0.1287	0.4559	0.0922	0.0434	0.024	0.5266	0.0961	1	0	0.4151	0.0775	0.04	3
492	94	Ψ(site),p(foot,site)	0.2824	0.1414	0.28	0.109	0.0031	0.0041	0.4029	0.1149	1	0	0.1715	0.077	0.00192287	3
493	95	Ψ(site),p(foot,site)	0.2824	0.1414	0.28	0.109	0.0031	0.0041	0.4029	0.1149	0.2914	0.1055	0.1715	0.077	0	3
494	96	Ψ(site),p(foot,site)	0.2824	0.1414	0.28	0.109	0.0031	0.0041	0.4029	0.1149	0.2914	0.1055	0.1715	0.077	0	3
495	97	Ψ(site),p(foot,site)	0.2871	0.1403	0.2863	0.1061	0.0065	0.0073	0.395	0.1139	0.2904	0.1035	0.1895	0.0769	0.0327996	3
496	98	Ψ(site),p(foot,site)	0.3369	0.1379	0.3618	0.1053	0.01	0.0095	0.466	0.1067	0.3705	0.1024	0.2718	0.0854	0	3
497	99	Ψ(site),p(foot,site)	0.2824	0.1414	0.28	0.109	1	0	1	0	0.2914	0.1055	0.1715	0.077	0	3
498	100	Ψ(site),p(foot,site)	0.3369	0.1379	0.3618	0.1053	0.01	0.0095	0.466	0.1067	0.3705	0.1024	0.2718	0.0854	0	3
499	101	Ψ(site),p(foot,site)	0.3369	0.1379	0.3618	0.1053	0.01	0.0095	0.466	0.1067	0.3705	0.1024	0.2718	0.0854	0	3
500	102	Ψ(site),p(foot,site)	0.3369	0.1379	0.3618	0.1053	0.01	0.0095	0.466	0.1067	0.3705	0.1024	0.2718	0.0854	0	3
501	103	Ψ(site),p(foot,site)	0.4011	0.1281	0.4592	0.0908	0.0556	0.0289	0.5227	0.0964	0.4561	0.0918	0.4273	0.0757	0.081304	3
502	104	Ψ(site),p(foot,site)	0.3962	0.1294	0.4524	0.0937	0.0317	0.0193	0.5302	0.0958	0.4572	0.0925	0.4022	0.0797	0	3
503	105	Ψ(site),p(foot,site)	0.2824	0.1414	1	0	0.0031	0.0041	1	0	1	0	0.1715	0.077	0	3
504	106	Ψ(site),p(foot,site)	0.2824	0.1414	0.28	0.109	0.0031	0.0041	0.4029	0.1149	0.2914	0.1055	0.1715	0.077	0.00192287	3
505	107	Ψ(site),p(foot,site)	1	0	0.2947	0.1027	0.0149	0.0138	1	0	1	0	1	0	0.0672872	3
506	108	Ψ(site),p(foot,site)	0.3036	0.138	1	0	0.0394	0.0293	1	0	0.2866	0.099	1	0	0.144511	3
507	109	Ψ(site),p(foot,site)	1	0	0.28	0.109	0.0031	0.0041	0.4029	0.1149	0.2914	0.1055	0.1715	0.077	0	3
508	110	Ψ(site),p(foot,site)	0.2824	0.1414	0.28	0.109	0.0031	0.0041	0.4029	0.1149	0.2914	0.1055	0.1715	0.077	0	3
509	111	Ψ(site),p(foot,site)	1	0	0.28	0.109	0.0031	0.0041	1	0	1	0	0.1715	0.077	0	3
510	112	Ψ(site),p(foot,site)	1	0	0.28	0.109	0.0031	0.0041	1	0	0.2914	0.1055	0.1715	0.077	0	3
511	113	Ψ(site),p(foot,site)	0.3369	0.1786	1	0	0.015	0.0157	0.4628	0.1471	0.3507	0.1379	1	0	0.140611	4
512	114	Ψ(site),p(foot,site)	0.3522	0.1761	1	0	0.0393	0.0263	1	0	0.346	0.1374	0.3696	0.1075	0.290952	4
513	115	Ψ(site),p(foot,site)	0.3422	0.1776	0.3765	0.1338	0.0247	0.0217	0.4508	0.1479	0.3492	0.1371	1	0	0.191241	4
514	116	Ψ(site),p(foot,site)	1	0	0.3918	0.1302	0.0383	0.0262	0.4275	0.1504	1	0	1	0	0.283696	4
515	117	Ψ(site),p(foot,site)	0.3893	0.1693	0.4605	0.1211	0.0464	0.0261	0.4695	0.1459	0.4129	0.1338	1	0	0.396232	4
516	118	Ψ(site),p(foot,site)	0.3369	0.1786	1	0	0.015	0.0157	1	0	0.3507	0.1379	0.2844	0.1095	0.142952	4
517	119	Ψ(site),p(foot,site)	0.3532	0.176	0.3951	0.1297	0.0403	0.0264	1	0	1	0	1	0	0.304276	4
518	120	Ψ(site),p(foot,site)	0.3483	0.1766	0.3868	0.1312	0.0347	0.0255	1	0	0.3473	0.1369	0.3487	0.108	0.250232	4
519	121	Ψ(site),p(foot,site)	0.3483	0.1766	0.3868	0.1312	0.0347	0.0255	0.4355	0.1494	0.3473	0.1369	1	0	0.248349	4
520	122	Ψ(site),p(foot,site)	0.3776	0.1715	0.4406	0.1257	0.0352	0.0247	0.5041	0.1384	0.417	0.1313	1	0	0.22	4
521	123	Ψ(site),p(foot,site)	0.3597	0.1752	0.4061	0.1283	0.0446	0.0264	0.4019	0.1547	1	0	0.407	0.1065	0.366899	4
522	124	Ψ(site),p(foot,site)	0.3473	0.1768	0.3851	0.1315	0.0332	0.0251	0.4382	0.1491	0.3476	0.1369	1	0	0.243852	4
523	125	Ψ(site),p(foot,site)	0.356	0.1756	0.3999	0.129	0.0425	0.0265	1	0	0.3447	0.1383	0.3891	0.107	0.33435	4
524	126	Ψ(site),p(foot,site)	0.3542	0.1758	0.3967	0.1294	0.0411	0.0264	0.4192	0.1516	0.3454	0.1378	0.3795	0.1073	0.305649	4
525	127	Ψ(site),p(foot,site)	0.3401	0.178	0.373	0.1349	0.0208	0.0196	0.4557	0.1476	0.3498	0.1373	0.3028	0.109	0.173101	4
526	128	Ψ(site),p(foot,site)	0.3605	0.1751	0.4076	0.1282	0.045	0.0264	1	0	1	0	0.4113	0.1063	0.381515	4
527	129	Ψ(site),p(foot,site)	1	0	0.3934	0.1299	0.0393	0.0263	1	0	1	0	1	0	0.29062	4
528	130	Ψ(site),p(foot,site)	0.3412	0.1778	1	0	0.0228	0.0207	0.4533	0.1477	0.3495	0.1372	0.3088	0.1089	0.184737	4
529	131	Ψ(site),p(foot,site)	0.3302	0.1802	0.3565	0.1412	0.0058	0.0075	0.4762	0.1463	0.3526	0.1398	0.2465	0.1105	0.0799796	4
530	132	Ψ(site),p(foot,site)	1	0	1	0	0.0383	0.0262	0.4275	0.1504	1	0	1	0	0.277697	4
531	133	Ψ(site),p(foot,site)	0.3483	0.1766	0.3868	0.1312	0.0347	0.0255	0.4355	0.1494	1	0	0.3487	0.108	0.247674	4
532	134	Ψ(site),p(foot,site)	1	0	0.3546	0.1421	1	0	1	0	1	0	1	0	-	4
533	135	Ψ(site),p(foot,site)	1	0	0.3983	0.1292	0.0419	0.0264	1	0	0.345	0.138	1	0	0.319798	4
534	136	Ψ(site),p(foot,site)	0.3904	0.1691	0.4626	0.1208	0.0468	0.0261	1	0	0.4125	0.1344	1	0	0.423388	4
535	137	Ψ(site),p(foot,site)	1	0	1	0	0.0464	0.0262	1	0	1	0	0.4312	0.1053	0.426031	4
536	138	Ψ(site),p(foot,site)	0.3597	0.1752	0.4061	0.1283	0.0446	0.0264	1	0	1	0	0.407	0.1065	0.365532	4
537	139	Ψ(site),p(foot,site)	0.3358	0.1789	0.3658	0.1374	0.0132	0.0142	0.4651	0.1469	0.3511	0.1382	0.2782	0.1097	0.133107	4
538	140	Ψ(site),p(foot,site)	1	0	0.5091	0.1129	0.0467	0.026	0.5518	0.1277	0.4876	0.1205	0.51	0.0922	0.359662	4
539	141	Ψ(site),p(foot,site)	1	0	1	0	0.015	0.0157	0.4628	0.1471	1	0	1	0	0.140584	4
540	142	Ψ(site),p(foot,site)	0.3649	0.1747	1	0	0.0464	0.0262	1	0	1	0	0.4312	0.1053	0.433086	4
541	143	Ψ(site),p(foot,site)	0.3542	0.1758	0.3967	0.1294	0.0411	0.0264	0.4192	0.1516	0.3454	0.1378	0.3795	0.1073	0.305627	4
542	144	Ψ(site),p(foot,site)	0.3493	0.1765	0.3885	0.1308	0.036	0.0258	0.4329	0.1497	1	0	1	0	0.256121	4
543	145	Ψ(site),p(foot,site)	1	0	1	0	0.0372	0.026	1	0	0.3466	0.1371	1	0	0.272815	4
544	146	Ψ(site),p(foot,site)	0.379	0.1712	0.4429	0.125	0.0376	0.0253	0.5006	0.139	1	0	1	0	0.235662	4
545	147	Ψ(site),p(foot,site)	0.3422	0.1776	0.3765	0.1338	0.0247	0.0217	0.4508	0.1479	0.3492	0.1371	0.3147	0.1087	0.186128	4
546	148	Ψ(site),p(foot,site)	0.3313	0.1799	0.3584	0.1404	0.007	0.0087	1	0	0.3523	0.1395	1	0	0.0872767	4
547	149	Ψ(site),p(foot,site)	1	0	0.4476	0.1238	0.0413	0.026	0.4934	0.1403	0.4157	0.1316	0.4293	0.1027	0.28	4
548	150	Ψ(site),p(foot,site)	0.3868	0.1697	0.4563	0.1218	0.0454	0.0262	0.4778	0.1437	1	0	0.4558	0.1003	0.36	4
549	151	Ψ(site),p(foot,site)	0.3433	0.1774	1	0	0.0266	0.0226	0.4483	0.1482	1	0	1	0	0.204497	4
550	152	Ψ(site),p(foot,site)	0.3473	0.1768	0.3851	0.1315	0.0332	0.0251	1	0	0.3476	0.1369	0.3432	0.1081	0.237225	4
551	153	Ψ(site),p(foot,site)	0.4113	0.1639	1	0	1	0	1	0	0.4891	0.1199	0.4867	0.0956	-	4
552	154	Ψ(site),p(foot,site)	0.3483	0.1766	1	0	0.0347	0.0255	0.4355	0.1494	0.3473	0.1369	1	0	0.249731	4
553	155	Ψ(site),p(foot,site)	1	0	0.3783	0.1333	0.0266	0.0226	0.4483	0.1482	0.3489	0.137	0.3205	0.1086	0.202366	4
554	156	Ψ(site),p(foot,site)	0.3493	0.1765	1	0	0.036	0.0258	0.4329	0.1497	0.347	0.137	0.354	0.1079	0.264341	4
555	157	Ψ(site),p(foot,site)	0.3443	0.1773	0.38	0.1328	0.0284	0.0234	0.4458	0.1484	0.3485	0.1369	0.3263	0.1085	0.214314	4
556	158	Ψ(site),p(foot,site)	0.3493	0.1765	0.3885	0.1308	0.036	0.0258	0.4329	0.1497	0.347	0.137	0.354	0.1079	0.261054	4
557	159	Ψ(site),p(foot,site)	0.3856	0.1699	0.4542	0.1223	0.0447	0.0262	0.4819	0.1427	0.4143	0.1324	0.4496	0.1008	-	4
558	160	Ψ(site),p(foot,site)	0.3522	0.1761	1	0	0.0393	0.0263	1	0	1	0	1	0	0.290012	4
559	161	Ψ(site),p(foot,site)	1	0	0.3546	0.1421	0.0047	0.0064	0.4783	0.1462	0.3529	0.1402	1	0	-	4
560	162	Ψ(site),p(foot,site)	0.338	0.1784	1	0	0.0169	0.017	0.4604	0.1472	0.3504	0.1377	0.2906	0.1093	0.148702	4
561	163	Ψ(site),p(foot,site)	0.3473	0.1768	1	0	0.0332	0.0251	0.4382	0.1491	1	0	1	0	0.243184	4
562	164	Ψ(site),p(foot,site)	0.356	0.1756	1	0	0.0425	0.0265	1	0	0.3447	0.1383	0.3891	0.107	0.327613	4
563	165	Ψ(site),p(foot,site)	0.356	0.1756	0.3999	0.129	0.0425	0.0265	0.4136	0.1525	1	0	0.3891	0.107	0.327155	4
564	166	Ψ(site),p(foot,site)	0.3532	0.176	0.3951	0.1297	0.0403	0.0264	1	0	0.3457	0.1375	0.3746	0.1074	0.296973	4
565	167	Ψ(site),p(foot,site)	0.3783	0.1714	1	0	0.0364	0.025	0.5024	0.1387	0.4168	0.1313	1	0	0.23	4
566	168	Ψ(site),p(foot,site)	0.3433	0.1774	1	0	0.0266	0.0226	1	0	0.3489	0.137	1	0	0.203586	4
567	169	Ψ(site),p(foot,site)	0.3569	0.1755	0.4014	0.1288	0.0431	0.0264	1	0	0.3444	0.1386	0.3937	0.1069	0.340105	4
568	170	Ψ(site),p(foot,site)	0.3503	0.1763	1	0	0.0372	0.026	1	0	1	0	0.3593	0.1077	0.270016	4
569	171	Ψ(site),p(foot,site)	0.3532	0.176	1	0	0.0403	0.0264	1	0	0.3457	0.1375	0.3746	0.1074	0.299187	4
570	172	Ψ(site),p(foot,site)	1	0	1	0	0.0284	0.0234	0.4458	0.1484	0.3485	0.1369	0.3263	0.1085	0.210709	4
571	173	Ψ(site),p(foot,site)	0.3597	0.1752	0.4061	0.1283	0.0446	0.0264	0.4019	0.1547	1	0	1	0	0.374156	4
572	174	Ψ(site),p(foot,site)	0.3463	0.1769	0.3834	0.1319	0.0317	0.0247	1	0	0.3479	0.1369	0.3377	0.1082	0.231309	4
573	175	Ψ(site),p(foot,site)	0.3817	0.1707	0.4476	0.1238	0.0413	0.026	1	0	0.4157	0.1316	1	0	0.28096	4
574	176	Ψ(site),p(foot,site)	0.3569	0.1755	0.4014	0.1288	0.0431	0.0264	0.4107	0.153	0.3444	0.1386	0.3937	0.1069	0.343205	4
575	177	Ψ(site),p(foot,site)	1	0	1	0	0.0459	0.0263	0.3898	0.1574	0.3422	0.1414	0.4235	0.1057	0.407684	4
576	178	Ψ(site),p(foot,site)	0.3433	0.1774	0.3783	0.1333	0.0266	0.0226	0.4483	0.1482	0.3489	0.137	0.3205	0.1086	-	4
577	179	Ψ(site),p(foot,site)	0.3513	0.1762	0.3918	0.1302	0.0383	0.0262	0.4275	0.1504	0.3463	0.1372	0.3645	0.1076	0.276114	4
578	180	Ψ(site),p(foot,site)	0.3493	0.1765	0.3885	0.1308	0.036	0.0258	1	0	0.347	0.137	0.354	0.1079	0.262158	4
579	181	Ψ(site),p(foot,site)	1	0	0.3934	0.1299	0.0393	0.0263	0.4248	0.1508	0.346	0.1374	1	0	0.288098	4
580	182	Ψ(site),p(foot,site)	0.3433	0.1774	1	0	0.0266	0.0226	0.4483	0.1482	0.3489	0.137	1	0	0.19925	4
581	183	Ψ(site),p(foot,site)	0.3513	0.1762	1	0	0.0383	0.0262	0.4275	0.1504	0.3463	0.1372	0.3645	0.1076	0.284757	4
582	184	Ψ(site),p(foot,site)	0.3614	0.175	1	0	0.0453	0.0263	0.3959	0.156	0.3428	0.1405	0.4155	0.1061	0.387876	4
583	185	Ψ(site),p(foot,site)	1	0	0.3967	0.1294	0.0411	0.0264	0.4192	0.1516	0.3454	0.1378	0.3795	0.1073	0.309097	4
584	186	Ψ(site),p(foot,site)	0.3542	0.1758	1	0	0.0411	0.0264	0.4192	0.1516	0.3454	0.1378	0.3795	0.1073	0.314753	4
585	187	Ψ(site),p(foot,site)	0.3453	0.1771	1	0	0.0301	0.0241	0.4433	0.1486	0.3482	0.1369	0.332	0.1083	0.218145	4
586	188	Ψ(site),p(foot,site)	0.364	0.1747	0.4136	0.1279	0.0462	0.0262	1	0	1	0	1	0	-	4
587	189	Ψ(site),p(foot,site)	0.3513	0.1762	1	0	0.0383	0.0262	1	0	1	0	0.3645	0.1076	0.281476	4
588	190	Ψ(site),p(foot,site)	0.3302	0.1802	1	0	1	0	0.4762	0.1463	1	0	0.2465	0.1105	0.0782546	4
589	191	Ψ(site),p(foot,site)	0.3463	0.1769	1	0	0.0317	0.0247	0.4408	0.1489	0.3479	0.1369	1	0	0.225275	4
590	192	Ψ(site),p(foot,site)	0.3369	0.1786	0.3676	0.1367	0.015	0.0157	1	0	1	0	1	0	0.138643	4
591	193	Ψ(site),p(foot,site)	1	0	0.5023	0.115	0.0425	0.0255	1	0	1	0	0.4887	0.0953	0.24	4
592	194	Ψ(site),p(foot,site)	0.3401	0.178	1	0	0.0208	0.0196	0.4557	0.1476	1	0	1	0	0.171493	4
593	195	Ψ(site),p(foot,site)	0.339	0.1782	1	0	0.0189	0.0184	0.4581	0.1474	0.3501	0.1375	0.2967	0.1092	0.155451	4
594	196	Ψ(site),p(foot,site)	0.3422	0.1776	1	0	0.0247	0.0217	0.4508	0.1479	0.3492	0.1371	0.3147	0.1087	0.189217	4
595	197	Ψ(site),p(foot,site)	0.3614	0.175	1	0	0.0453	0.0263	1	0	1	0	1	0	0.391648	4
596	198	Ψ(site),p(foot,site)	0.3336	0.1794	0.3621	0.1388	0.0098	0.0114	0.4696	0.1467	1	0	1	0	0.113356	4
597	199	Ψ(site),p(foot,site)	0.3503	0.1763	0.3901	0.1305	0.0372	0.026	0.4302	0.1501	0.3466	0.1371	1	0	0.273759	4
598	1	Ψ(foot,site),p(site)	0.258	0.0485	0.263	0.0309	0.0492	0.0163	0.2754	0.0345	0.2515	0.0314	0.228	0.0254	0.109858	1
599	2	Ψ(foot,site),p(site)	0.1701	0.0412	0.1698	0.0278	0.0193	0.0089	1	0	1	0	0.1317	0.0201	0.138767	1
600	3	Ψ(foot,site),p(site)	0.2795	0.0581	0.2697	0.0319	0.0735	0.0173	1	0	0.2568	0.0314	0.2631	0.0319	0.05	1
601	4	Ψ(foot,site),p(site)	0.1307	0.0477	0.1566	0.052	0.0058	0.0053	0.2003	0.0659	1	0	0.0814	0.0273	0.308821	1
602	5	Ψ(foot,site),p(site)	1	0	0.1805	0.0319	0.0474	0.0148	0.1697	0.0303	1	0	1	0	0.00599643	1
603	6	Ψ(foot,site),p(site)	0.178	0.0434	1	0	0.0238	0.0095	1	0	1	0	0.1429	0.0206	0.113582	1
604	7	Ψ(foot,site),p(site)	1	0	1	0	0.0337	0.011	0.1745	0.0275	1	0	0.1634	0.0252	0.0551912	1
605	8	Ψ(foot,site),p(site)	0.1974	0.0543	0.178	0.0283	0.0387	0.0121	1	0	0.1647	0.027	0.1722	0.0284	0.037406	1
606	9	Ψ(foot,site),p(site)	0.1392	0.0446	0.1596	0.0455	0.0078	0.0061	0.196	0.0563	0.1503	0.0407	0.0914	0.0257	0.268554	1
607	10	Ψ(foot,site),p(site)	0.2003	0.0564	0.1788	0.0293	0.0414	0.0129	0.1716	0.0287	1	0	0.1768	0.0303	0.034619	1
608	11	Ψ(foot,site),p(site)	0.1482	0.042	1	0	0.0103	0.007	1	0	1	0	1	0	0.234091	1
609	12	Ψ(foot,site),p(site)	0.1974	0.0625	0.2427	0.0688	0.0132	0.0111	0.3019	0.0819	1	0	0.1394	0.042	0.3	1
610	13	Ψ(foot,site),p(site)	0.1945	0.0522	1	0	1	0	0.1735	0.0278	0.164	0.0265	0.1678	0.0267	-	1
611	14	Ψ(foot,site),p(site)	0.2062	0.0611	0.1805	0.0319	0.0474	0.0148	1	0	1	0	1	0	0.014549	1
612	15	Ψ(foot,site),p(site)	1	0	0.2344	0.0882	0.0075	0.0081	1	0	1	0	0.1117	0.0466	0.382297	1
613	16	Ψ(foot,site),p(site)	0.1207	0.0518	1	0	0.0041	0.0043	1	0	0.1449	0.0524	1	0	0.355179	1
614	17	Ψ(foot,site),p(site)	0.2376	0.0473	0.2565	0.0392	0.0326	0.0156	0.2836	0.0452	0.2462	0.0379	1	0	0.170772	1
615	18	Ψ(foot,site),p(site)	0.1414	0.0439	0.1604	0.0439	0.0083	0.0064	0.1949	0.054	1	0	0.094	0.0252	0.262887	1
616	19	Ψ(foot,site),p(site)	0.258	0.0485	1	0	0.0492	0.0163	0.2754	0.0345	0.2515	0.0314	1	0	0.109468	1
617	20	Ψ(foot,site),p(site)	0.178	0.0434	0.1722	0.026	0.0238	0.0095	1	0	0.1602	0.026	0.1429	0.0206	0.11476	1
618	21	Ψ(foot,site),p(site)	0.2123	0.0553	1	0	1	0	1	0	1	0	0.1595	0.0374	-	1
619	22	Ψ(foot,site),p(site)	0.1821	0.086	0.2227	0.0868	0.0012	0.0015	0.2892	0.1107	0.2012	0.0788	0.104	0.0419	0.408687	2
620	23	Ψ(foot,site),p(site)	1	0	0.2074	0.1169	0.0004	0.0007	0.312	0.1598	0.1893	0.1012	0.0654	0.0402	0.565937	2
621	24	Ψ(foot,site),p(site)	0.1932	0.0854	0.2267	0.0799	0.0016	0.0019	0.2837	0.1002	0.2043	0.0739	0.1164	0.0418	0.368087	2
622	25	Ψ(foot,site),p(site)	0.22	0.0882	0.2358	0.0671	0.0031	0.0029	0.2714	0.0807	0.2112	0.0649	1	0	0.279508	2
623	26	Ψ(foot,site),p(site)	1	0	0.2267	0.0799	0.0016	0.0019	1	0	1	0	0.1164	0.0418	0.37	2
624	27	Ψ(foot,site),p(site)	0.196	0.0855	1	0	0.0017	0.002	0.2823	0.0978	0.205	0.0727	0.1197	0.0418	0.357383	2
625	28	Ψ(foot,site),p(site)	0.1794	0.0862	1	0	0.0011	0.0015	0.2906	0.1135	0.2004	0.0801	0.1011	0.0419	0.421544	2
626	29	Ψ(foot,site),p(site)	0.2367	0.0962	1	0	0.0029	0.0034	0.3843	0.1191	0.2856	0.0924	1	0	0.4	2
627	30	Ψ(foot,site),p(site)	0.3696	0.1339	0.3471	0.0767	1	0	1	0	1	0	0.3663	0.0838	0.05	2
628	31	Ψ(foot,site),p(site)	0.2704	0.1114	0.2515	0.0629	0.0089	0.0063	1	0	0.2233	0.0614	0.2196	0.0581	0.134423	2
629	32	Ψ(foot,site),p(site)	0.2263	0.0899	0.2378	0.065	0.0035	0.0032	0.2687	0.0773	0.2128	0.0634	0.1572	0.0431	0.255957	2
630	33	Ψ(foot,site),p(site)	1	0	0.2217	0.0886	0.0011	0.0015	1	0	1	0	0.1011	0.0419	0.424288	2
631	34	Ψ(foot,site),p(site)	0.1904	0.0855	0.2257	0.0816	0.0015	0.0018	0.285	0.1028	0.2035	0.0751	0.1132	0.0418	0.384454	2
632	35	Ψ(foot,site),p(site)	0.1541	0.0899	0.2121	0.1073	0.0006	0.0009	1	0	0.193	0.0939	0.0758	0.0412	0.518898	2
633	36	Ψ(foot,site),p(site)	0.1715	0.0871	0.2188	0.0941	0.0009	0.0013	0.2948	0.122	0.1982	0.0841	0.0928	0.0419	0.45388	2
634	37	Ψ(foot,site),p(site)	0.1664	0.0878	0.2169	0.0979	0.0008	0.0011	0.2976	0.128	0.1967	0.0869	0.0876	0.0418	0.466429	2
635	38	Ψ(foot,site),p(site)	0.1565	0.0894	0.2131	0.1054	0.0006	0.0009	0.3034	0.1403	0.1937	0.0925	0.078	0.0414	0.510916	2
636	39	Ψ(foot,site),p(site)	0.22	0.0882	0.2358	0.0671	0.0031	0.0029	0.2714	0.0807	0.2112	0.0649	0.149	0.0424	0.277603	2
637	40	Ψ(foot,site),p(site)	0.3156	0.1473	0.2645	0.0803	0.0207	0.0139	0.2367	0.0743	0.2333	0.0723	0.2914	0.0923	0.00531881	2
638	41	Ψ(foot,site),p(site)	0.1989	0.0855	0.2287	0.0767	0.0019	0.0021	0.2809	0.0954	1	0	1	0	0.347964	2
639	42	Ψ(foot,site),p(site)	0.1767	0.0865	1	0	0.0011	0.0014	0.292	0.1163	0.1997	0.0814	0.0983	0.0419	0.431237	2
640	43	Ψ(foot,site),p(site)	0.1794	0.0862	0.2217	0.0886	0.0011	0.0015	1	0	1	0	0.1011	0.0419	0.418393	2
641	44	Ψ(foot,site),p(site)	0.1361	0.0931	0.2046	0.1226	0.0003	0.0006	0.3164	0.1699	0.1872	0.1055	0.0599	0.0394	0.597255	2
642	45	Ψ(foot,site),p(site)	0.2535	0.0932	0.3095	0.0881	0.0042	0.0043	0.3763	0.1044	0.2905	0.0835	0.1829	0.0548	0.353534	2
643	46	Ψ(foot,site),p(site)	0.2501	0.0937	0.3083	0.0903	0.0039	0.0041	0.3779	0.1072	0.2895	0.0852	0.1782	0.0553	0.355838	2
644	47	Ψ(foot,site),p(site)	0.257	0.0928	0.3107	0.0859	0.0045	0.0045	0.3747	0.1016	0.2915	0.0819	0.1877	0.0543	0.340002	2
645	48	Ψ(foot,site),p(site)	0.2083	0.104	0.2928	0.1221	0.0016	0.0022	0.3988	0.1486	0.2771	0.1099	0.1257	0.0596	0.485186	2
646	49	Ψ(foot,site),p(site)	0.2295	0.0908	0.2389	0.0641	0.0038	0.0034	0.2674	0.0757	0.2136	0.0628	0.1615	0.0435	0.254313	2
647	50	Ψ(foot,site),p(site)	0.285	0.1218	0.2558	0.0669	0.0118	0.008	1	0	0.2266	0.0637	0.2421	0.0674	0.0917732	2
648	51	Ψ(foot,site),p(site)	0.2393	0.0944	0.242	0.0621	0.0047	0.0039	1	0	0.216	0.0613	0.1747	0.0454	0.220943	2
649	52	Ψ(foot,site),p(site)	0.4186	0.2318	0.354	0.1369	0.0094	0.0101	0.305	0.1263	0.3064	0.1239	0.4212	0.1606	0	3
650	53	Ψ(foot,site),p(site)	0.4186	0.2318	0.354	0.1369	0.0094	0.0101	0.305	0.1263	0.3064	0.1239	0.4212	0.1606	0	3
651	54	Ψ(foot,site),p(site)	0.4186	0.2318	0.354	0.1369	0.0094	0.0101	0.305	0.1263	0.3064	0.1239	0.4212	0.1606	0	3
652	55	Ψ(foot,site),p(site)	0.4186	0.2318	0.354	0.1369	0.0094	0.0101	0.305	0.1263	0.3064	0.1239	1	0	0	3
653	56	Ψ(foot,site),p(site)	0.4501	0.2086	0.4226	0.1258	0.0169	0.0131	0.3873	0.122	0.3846	0.1183	0.4833	0.1399	0.0371421	3
654	57	Ψ(foot,site),p(site)	0.4637	0.2187	0.4268	0.1334	0.0208	0.0164	0.3825	0.1275	0.3879	0.1238	0.507	0.1488	0.00871568	3
655	58	Ψ(foot,site),p(site)	0.4054	0.2209	1	0	1	0	1	0	0.3034	0.1188	1	0	0.03	3
656	59	Ψ(foot,site),p(site)	0.5093	0.2017	0.5029	0.1235	0.0453	0.0245	0.4664	0.1209	1	0	0.5924	0.1289	0.02	3
657	60	Ψ(foot,site),p(site)	0.4775	0.1808	0.4929	0.1068	0.028	0.0147	0.4783	0.1071	0.4681	0.1032	0.5381	0.1128	0.09	3
658	61	Ψ(foot,site),p(site)	0.4456	0.2053	0.4212	0.1233	0.0157	0.0122	0.3889	0.1203	1	0	1	0	0.05	3
659	62	Ψ(foot,site),p(site)	1	0	0.3398	0.113	0.0043	0.0045	0.3211	0.113	1	0	0.3395	0.1214	0.112138	3
660	63	Ψ(foot,site),p(site)	1	0	1	0	0.0028	0.0031	1	0	1	0	1	0	0.170391	3
661	64	Ψ(foot,site),p(site)	1	0	1	0	0.0054	0.0056	1	0	1	0	1	0	0.0751139	3
662	65	Ψ(foot,site),p(site)	1	0	0.331	0.1035	0.0026	0.0029	1	0	1	0	1	0	0.177365	3
663	66	Ψ(foot,site),p(site)	0.401	0.2173	1	0	0.0071	0.0075	0.3108	0.1206	1	0	1	0	0.0406224	3
664	67	Ψ(foot,site),p(site)	0.4186	0.2318	0.354	0.1369	0.0094	0.0101	0.305	0.1263	0.3064	0.1239	0.4212	0.1606	0	3
665	68	Ψ(foot,site),p(site)	1	0	1	0	0.0094	0.0101	0.305	0.1263	0.3064	0.1239	0.4212	0.1606	0	3
666	69	Ψ(foot,site),p(site)	0.4186	0.2318	0.354	0.1369	0.0094	0.0101	0.305	0.1263	1	0	1	0	0	3
667	70	Ψ(foot,site),p(site)	0.3879	0.2068	0.345	0.1206	0.0058	0.006	0.3152	0.1169	1	0	1	0	0.0678901	3
668	71	Ψ(foot,site),p(site)	0.3966	0.2137	0.3475	0.1249	0.0066	0.0069	0.3123	0.1193	1	0	0.3832	0.1423	0.0505323	3
669	72	Ψ(foot,site),p(site)	0.4186	0.2318	0.354	0.1369	0.0094	0.0101	0.305	0.1263	0.3064	0.1239	1	0	0	3
670	73	Ψ(foot,site),p(site)	0.4186	0.2318	0.354	0.1369	0.0094	0.0101	1	0	0.3064	0.1239	0.4212	0.1606	0	3
671	74	Ψ(foot,site),p(site)	0.4054	0.2209	0.3501	0.1295	0.0076	0.008	0.3094	0.1219	0.3034	0.1188	0.3983	0.1495	0.0317224	3
672	75	Ψ(foot,site),p(site)	0.3581	0.184	0.336	0.1083	0.0035	0.0037	0.3256	0.111	0.2925	0.105	0.3186	0.1119	0.142734	3
673	76	Ψ(foot,site),p(site)	0.401	0.2173	0.3488	0.1272	0.0071	0.0075	0.3108	0.1206	0.3024	0.1173	0.3907	0.1459	0.040063	3
674	77	Ψ(foot,site),p(site)	0.4142	0.2282	0.3527	0.1343	0.0088	0.0093	0.3065	0.1248	0.3054	0.1222	0.4135	0.1569	0.00803374	3
675	78	Ψ(foot,site),p(site)	0.4186	0.2318	0.354	0.1369	0.0094	0.0101	1	0	0.3064	0.1239	1	0	0	3
676	79	Ψ(foot,site),p(site)	0.4186	0.2318	0.354	0.1369	0.0094	0.0101	0.305	0.1263	0.3064	0.1239	0.4212	0.1606	0	3
677	80	Ψ(foot,site),p(site)	0.4186	0.2318	1	0	0.0094	0.0101	1	0	0.3064	0.1239	1	0	0	3
678	81	Ψ(foot,site),p(site)	0.4186	0.2318	0.354	0.1369	0.0094	0.0101	0.305	0.1263	1	0	1	0	0	3
679	82	Ψ(foot,site),p(site)	0.4054	0.2209	0.3501	0.1295	0.0076	0.008	0.3094	0.1219	1	0	1	0	0.0340305	3
680	83	Ψ(foot,site),p(site)	0.4142	0.2282	0.3527	0.1343	0.0088	0.0093	0.3065	0.1248	0.3054	0.1222	0.4135	0.1569	0.0127463	3
681	84	Ψ(foot,site),p(site)	0.4682	0.2221	0.4282	0.1361	0.0223	0.0178	0.3809	0.1294	0.3891	0.1257	0.5149	0.1517	0.00121267	3
682	85	Ψ(foot,site),p(site)	0.4591	0.2153	0.4254	0.1308	0.0194	0.0152	1	0	1	0	1	0	0.01591	3
683	86	Ψ(foot,site),p(site)	0.4186	0.2318	0.354	0.1369	1	0	0.305	0.1263	1	0	1	0	0	3
684	87	Ψ(foot,site),p(site)	1	0	0.3424	0.1166	0.005	0.0052	1	0	1	0	1	0	0.0906455	3
685	88	Ψ(foot,site),p(site)	0.4186	0.2318	0.354	0.1369	0.0094	0.0101	0.305	0.1263	0.3064	0.1239	0.4212	0.1606	0	3
686	89	Ψ(foot,site),p(site)	1	0	0.4226	0.1258	0.0169	0.0131	1	0	1	0	0.4833	0.1399	0.0369731	3
687	90	Ψ(foot,site),p(site)	0.4186	0.2318	1	0	0.0094	0.0101	0.305	0.1263	0.3064	0.1239	0.4212	0.1606	0	3
688	91	Ψ(foot,site),p(site)	1	0	1	0	0.0094	0.0101	1	0	0.3064	0.1239	0.4212	0.1606	0.000295542	3
689	92	Ψ(foot,site),p(site)	0.4098	0.2245	1	0	0.0082	0.0087	0.3079	0.1233	1	0	0.4059	0.1532	0.0200604	3
690	93	Ψ(foot,site),p(site)	0.5002	0.1956	0.5	0.1184	0.0395	0.0209	0.4698	0.1165	1	0	0.5771	0.1244	0.04	3
691	94	Ψ(foot,site),p(site)	0.4186	0.2318	0.354	0.1369	0.0094	0.0101	0.305	0.1263	1	0	0.4212	0.1606	0.00192287	3
692	95	Ψ(foot,site),p(site)	0.4186	0.2318	0.354	0.1369	0.0094	0.0101	0.305	0.1263	0.3064	0.1239	0.4212	0.1606	0	3
693	96	Ψ(foot,site),p(site)	0.4186	0.2318	0.354	0.1369	0.0094	0.0101	0.305	0.1263	0.3064	0.1239	0.4212	0.1606	0	3
694	97	Ψ(foot,site),p(site)	0.4054	0.2209	0.3501	0.1295	0.0076	0.008	0.3094	0.1219	0.3034	0.1188	0.3983	0.1495	0.0327996	3
695	98	Ψ(foot,site),p(site)	0.4682	0.2221	0.4282	0.1361	0.0223	0.0178	0.3809	0.1294	0.3891	0.1257	0.5149	0.1517	0	3
696	99	Ψ(foot,site),p(site)	0.4186	0.2318	0.354	0.1369	1	0	1	0	0.3064	0.1239	0.4212	0.1606	0	3
697	100	Ψ(foot,site),p(site)	0.4682	0.2221	0.4282	0.1361	0.0223	0.0178	0.3809	0.1294	0.3891	0.1257	0.5149	0.1517	0	3
698	101	Ψ(foot,site),p(site)	0.4682	0.2221	0.4282	0.1361	0.0223	0.0178	0.3809	0.1294	0.3891	0.1257	0.5149	0.1517	0	3
699	102	Ψ(foot,site),p(site)	0.4682	0.2221	0.4282	0.1361	0.0223	0.0178	0.3809	0.1294	0.3891	0.1257	0.5149	0.1517	0	3
700	103	Ψ(foot,site),p(site)	0.482	0.1837	0.4943	0.109	0.03	0.0157	0.4766	0.1088	0.4692	0.1047	0.546	0.1152	0.081304	3
701	104	Ψ(foot,site),p(site)	0.5184	0.2078	0.5057	0.129	0.0518	0.0289	0.4631	0.1255	0.4786	0.1193	0.6076	0.1332	0	3
702	105	Ψ(foot,site),p(site)	0.4186	0.2318	1	0	0.0094	0.0101	1	0	1	0	0.4212	0.1606	0	3
703	106	Ψ(foot,site),p(site)	0.4186	0.2318	0.354	0.1369	0.0094	0.0101	0.305	0.1263	0.3064	0.1239	0.4212	0.1606	0.00192287	3
704	107	Ψ(foot,site),p(site)	1	0	0.345	0.1206	0.0058	0.006	1	0	1	0	1	0	0.0672872	3
705	108	Ψ(foot,site),p(site)	0.3581	0.184	1	0	0.0035	0.0037	1	0	0.2925	0.105	1	0	0.144511	3
706	109	Ψ(foot,site),p(site)	1	0	0.354	0.1369	0.0094	0.0101	0.305	0.1263	0.3064	0.1239	0.4212	0.1606	0	3
707	110	Ψ(foot,site),p(site)	0.4186	0.2318	0.354	0.1369	0.0094	0.0101	0.305	0.1263	0.3064	0.1239	0.4212	0.1606	0	3
708	111	Ψ(foot,site),p(site)	1	0	0.354	0.1369	0.0094	0.0101	1	0	1	0	0.4212	0.1606	0	3
709	112	Ψ(foot,site),p(site)	1	0	0.354	0.1369	0.0094	0.0101	1	0	0.3064	0.1239	0.4212	0.1606	0	3
710	113	Ψ(foot,site),p(site)	0.4333	0.2515	1	0	0.0015	0.0021	0.3939	0.1558	0.3631	0.1509	1	0	0.140611	4
711	114	Ψ(foot,site),p(site)	0.3678	0.2087	1	0	0.0005	0.0008	1	0	0.3469	0.1392	0.3232	0.1271	0.290952	4
712	115	Ψ(foot,site),p(site)	0.4111	0.2362	0.411	0.1457	0.001	0.0015	0.4021	0.1514	0.3576	0.1454	1	0	0.191241	4
713	116	Ψ(foot,site),p(site)	1	0	0.3987	0.1363	0.0005	0.0008	0.4168	0.1487	1	0	1	0	0.283696	4
714	117	Ψ(foot,site),p(site)	0.3508	0.1812	0.4388	0.1315	0.0006	0.0008	0.5013	0.1466	0.4025	0.1366	1	0	0.396232	4
715	118	Ψ(foot,site),p(site)	0.4333	0.2515	1	0	0.0015	0.0021	1	0	0.3631	0.1509	0.4342	0.1697	0.142952	4
716	119	Ψ(foot,site),p(site)	0.3636	0.2062	0.396	0.1353	0.0005	0.0007	1	0	1	0	1	0	0.304276	4
717	120	Ψ(foot,site),p(site)	0.3849	0.2191	0.4028	0.1385	0.0007	0.001	1	0	0.3511	0.1409	0.3515	0.1374	0.250232	4
718	121	Ψ(foot,site),p(site)	0.3849	0.2191	0.4028	0.1385	0.0007	0.001	0.4119	0.1488	0.3511	0.1409	1	0	0.248349	4
719	122	Ψ(foot,site),p(site)	0.4286	0.2191	0.4641	0.134	0.0021	0.0024	0.4708	0.1408	0.4231	0.1367	1	0	0.22	4
720	123	Ψ(foot,site),p(site)	0.3346	0.1907	0.3865	0.1349	0.0003	0.0005	0.4317	0.1534	1	0	0.2705	0.1099	0.366899	4
721	124	Ψ(foot,site),p(site)	0.3892	0.2219	0.4042	0.1395	0.0007	0.0011	0.4102	0.149	0.3522	0.1415	1	0	0.243852	4
722	125	Ψ(foot,site),p(site)	0.351	0.1992	0.3919	0.1345	0.0004	0.0006	1	0	0.3426	0.1385	0.2962	0.1179	0.33435	4
723	126	Ψ(foot,site),p(site)	0.3594	0.2038	0.3946	0.1349	0.0004	0.0007	0.4218	0.1495	0.3447	0.1387	0.3095	0.1224	0.305649	4
724	127	Ψ(foot,site),p(site)	0.4199	0.2423	0.4138	0.1488	0.0012	0.0017	0.3988	0.1529	0.3598	0.1474	0.4111	0.1606	0.173101	4
725	128	Ψ(foot,site),p(site)	0.3306	0.1888	0.3852	0.1353	0.0003	0.0004	1	0	1	0	0.2643	0.1081	0.381515	4
726	129	Ψ(foot,site),p(site)	1	0	0.3973	0.1357	0.0005	0.0008	1	0	1	0	1	0	0.29062	4
727	130	Ψ(foot,site),p(site)	0.4155	0.2392	1	0	0.0011	0.0016	0.4004	0.1521	0.3587	0.1464	0.4034	0.1576	0.184737	4
728	131	Ψ(foot,site),p(site)	0.4603	0.2707	0.4262	0.1667	0.0022	0.0032	0.3842	0.1633	0.3696	0.1594	0.4812	0.1876	0.0799796	4
729	132	Ψ(foot,site),p(site)	1	0	1	0	0.0005	0.0008	0.4168	0.1487	1	0	1	0	0.277697	4
730	133	Ψ(foot,site),p(site)	0.3849	0.2191	0.4028	0.1385	0.0007	0.001	0.4119	0.1488	1	0	0.3515	0.1374	0.247674	4
731	134	Ψ(foot,site),p(site)	1	0	0.4276	0.169	1	0	1	0	1	0	1	0	-	4
732	135	Ψ(foot,site),p(site)	1	0	0.3933	0.1347	0.0004	0.0006	1	0	0.3437	0.1386	1	0	0.319798	4
733	136	Ψ(foot,site),p(site)	0.3426	0.1783	0.436	0.1334	0.0005	0.0007	1	0	0.4003	0.1381	1	0	0.423388	4
734	137	Ψ(foot,site),p(site)	1	0	1	0	0.0002	0.0003	1	0	1	0	0.2348	0.1002	0.426031	4
735	138	Ψ(foot,site),p(site)	0.3346	0.1907	0.3865	0.1349	0.0003	0.0005	1	0	1	0	0.2705	0.1099	0.365532	4
736	139	Ψ(foot,site),p(site)	0.4377	0.2547	0.4193	0.1561	0.0016	0.0023	0.3923	0.1569	0.3642	0.1522	0.442	0.1727	0.133107	4
737	140	Ψ(foot,site),p(site)	1	0	0.5023	0.1198	0.002	0.0021	0.5591	0.1283	0.4785	0.1245	0.4122	0.1086	0.359662	4
738	141	Ψ(foot,site),p(site)	1	0	1	0	0.0015	0.0021	0.3939	0.1558	1	0	1	0	0.140584	4
739	142	Ψ(foot,site),p(site)	0.3108	0.1801	1	0	0.0002	0.0003	1	0	1	0	0.2348	0.1002	0.433086	4
740	143	Ψ(foot,site),p(site)	0.3594	0.2038	0.3946	0.1349	0.0004	0.0007	0.4218	0.1495	0.3447	0.1387	0.3095	0.1224	0.305627	4
741	144	Ψ(foot,site),p(site)	0.3806	0.2164	0.4014	0.1377	0.0006	0.0009	0.4135	0.1487	1	0	1	0	0.256121	4
742	145	Ψ(foot,site),p(site)	1	0	1	0	0.0006	0.0009	1	0	0.349	0.1399	1	0	0.272815	4
743	146	Ψ(foot,site),p(site)	0.4197	0.214	0.4612	0.1319	0.0018	0.0021	0.4742	0.1398	1	0	1	0	0.235662	4
744	147	Ψ(foot,site),p(site)	0.4111	0.2362	0.411	0.1457	0.001	0.0015	0.4021	0.1514	0.3576	0.1454	0.3958	0.1546	0.186128	4
745	148	Ψ(foot,site),p(site)	0.4557	0.2674	0.4248	0.1645	0.0021	0.003	1	0	0.3685	0.1579	1	0	0.0872767	4
746	149	Ψ(foot,site),p(site)	1	0	0.4556	0.129	0.0014	0.0016	0.4809	0.139	0.4162	0.1339	0.4002	0.1261	0.28	4
747	150	Ψ(foot,site),p(site)	0.3676	0.1878	0.4444	0.1289	0.0008	0.001	0.4945	0.1425	1	0	0.3413	0.1127	0.36	4
748	151	Ψ(foot,site),p(site)	0.4067	0.2333	1	0	0.001	0.0014	0.4037	0.1507	1	0	1	0	0.204497	4
749	152	Ψ(foot,site),p(site)	0.3892	0.2219	0.4042	0.1395	0.0007	0.0011	1	0	0.3522	0.1415	0.3587	0.1402	0.237225	4
750	153	Ψ(foot,site),p(site)	0.4553	0.2065	1	0	1	0	1	0	0.4938	0.124	0.5141	0.1241	-	4
751	154	Ψ(foot,site),p(site)	0.3849	0.2191	1	0	0.0007	0.001	0.4119	0.1488	0.3511	0.1409	1	0	0.249731	4
752	155	Ψ(foot,site),p(site)	1	0	0.4096	0.1443	0.001	0.0014	0.4037	0.1507	0.3565	0.1445	0.3883	0.1516	0.202366	4
753	156	Ψ(foot,site),p(site)	0.3806	0.2164	1	0	0.0006	0.0009	0.4135	0.1487	0.3501	0.1403	0.3443	0.1348	0.264341	4
754	157	Ψ(foot,site),p(site)	0.4023	0.2304	0.4083	0.143	0.0009	0.0013	0.4053	0.1502	0.3555	0.1436	0.3808	0.1487	0.214314	4
755	158	Ψ(foot,site),p(site)	0.3806	0.2164	0.4014	0.1377	0.0006	0.0009	0.4135	0.1487	0.3501	0.1403	0.3443	0.1348	0.261054	4
756	159	Ψ(foot,site),p(site)	0.3761	0.1915	0.4472	0.1282	0.0009	0.0012	0.4911	0.141	0.4094	0.1339	0.3557	0.1156	-	4
757	160	Ψ(foot,site),p(site)	0.3678	0.2087	1	0	0.0005	0.0008	1	0	1	0	1	0	0.290012	4
758	161	Ψ(foot,site),p(site)	1	0	0.4276	0.169	0.0024	0.0035	0.3826	0.1648	0.3707	0.161	1	0	-	4
759	162	Ψ(foot,site),p(site)	0.4288	0.2484	1	0	0.0014	0.002	0.3955	0.1547	0.362	0.1497	0.4264	0.1666	0.148702	4
760	163	Ψ(foot,site),p(site)	0.3892	0.2219	1	0	0.0007	0.0011	0.4102	0.149	1	0	1	0	0.243184	4
761	164	Ψ(foot,site),p(site)	0.351	0.1992	1	0	0.0004	0.0006	1	0	0.3426	0.1385	0.2962	0.1179	0.327613	4
762	165	Ψ(foot,site),p(site)	0.351	0.1992	0.3919	0.1345	0.0004	0.0006	0.4251	0.1504	1	0	0.2962	0.1179	0.327155	4
763	166	Ψ(foot,site),p(site)	0.3636	0.2062	0.396	0.1353	0.0005	0.0007	1	0	0.3458	0.1389	0.3163	0.1247	0.296973	4
764	167	Ψ(foot,site),p(site)	0.4241	0.2165	1	0	0.002	0.0022	0.4725	0.1402	0.422	0.1361	1	0	0.23	4
765	168	Ψ(foot,site),p(site)	0.4067	0.2333	1	0	0.001	0.0014	1	0	0.3565	0.1445	1	0	0.203586	4
766	169	Ψ(foot,site),p(site)	0.3469	0.197	0.3906	0.1345	0.0004	0.0006	1	0	0.3415	0.1385	0.2896	0.1158	0.340105	4
767	170	Ψ(foot,site),p(site)	0.3763	0.2138	1	0	0.0006	0.0009	1	0	1	0	0.3372	0.1321	0.270016	4
768	171	Ψ(foot,site),p(site)	0.3636	0.2062	1	0	0.0005	0.0007	1	0	0.3458	0.1389	0.3163	0.1247	0.299187	4
769	172	Ψ(foot,site),p(site)	1	0	1	0	0.0009	0.0013	0.4053	0.1502	0.3555	0.1436	0.3808	0.1487	0.210709	4
770	173	Ψ(foot,site),p(site)	0.3346	0.1907	0.3865	0.1349	0.0003	0.0005	0.4317	0.1534	1	0	1	0	0.374156	4
771	174	Ψ(foot,site),p(site)	0.3935	0.2246	0.4055	0.1406	0.0008	0.0012	1	0	0.3533	0.1421	0.366	0.143	0.231309	4
772	175	Ψ(foot,site),p(site)	0.4021	0.2043	0.4556	0.129	0.0014	0.0016	1	0	0.4162	0.1339	1	0	0.28096	4
773	176	Ψ(foot,site),p(site)	0.3469	0.197	0.3906	0.1345	0.0004	0.0006	0.4267	0.151	0.3415	0.1385	0.2896	0.1158	0.343205	4
774	177	Ψ(foot,site),p(site)	1	0	1	0	0.0002	0.0004	0.4384	0.1578	0.3341	0.1403	0.2463	0.1032	0.407684	4
775	178	Ψ(foot,site),p(site)	0.4067	0.2333	0.4096	0.1443	0.001	0.0014	0.4037	0.1507	0.3565	0.1445	0.3883	0.1516	-	4
776	179	Ψ(foot,site),p(site)	0.372	0.2112	0.3987	0.1363	0.0005	0.0008	0.4168	0.1487	0.3479	0.1395	0.3302	0.1296	0.276114	4
777	180	Ψ(foot,site),p(site)	0.3806	0.2164	0.4014	0.1377	0.0006	0.0009	1	0	0.3501	0.1403	0.3443	0.1348	0.262158	4
778	181	Ψ(foot,site),p(site)	1	0	0.3973	0.1357	0.0005	0.0008	0.4185	0.1489	0.3469	0.1392	1	0	0.288098	4
779	182	Ψ(foot,site),p(site)	0.4067	0.2333	1	0	0.001	0.0014	0.4037	0.1507	0.3565	0.1445	1	0	0.19925	4
780	183	Ψ(foot,site),p(site)	0.372	0.2112	1	0	0.0005	0.0008	0.4168	0.1487	0.3479	0.1395	0.3302	0.1296	0.284757	4
781	184	Ψ(foot,site),p(site)	0.3266	0.1869	1	0	0.0002	0.0004	0.4351	0.1555	0.3362	0.1395	0.2582	0.1064	0.387876	4
782	185	Ψ(foot,site),p(site)	1	0	0.3946	0.1349	0.0004	0.0007	0.4218	0.1495	0.3447	0.1387	0.3095	0.1224	0.309097	4
783	186	Ψ(foot,site),p(site)	0.3594	0.2038	1	0	0.0004	0.0007	0.4218	0.1495	0.3447	0.1387	0.3095	0.1224	0.314753	4
784	187	Ψ(foot,site),p(site)	0.3979	0.2275	1	0	0.0008	0.0012	0.407	0.1497	0.3544	0.1428	0.3734	0.1458	0.218145	4
785	188	Ψ(foot,site),p(site)	0.3147	0.1817	0.3798	0.1377	0.0002	0.0003	1	0	1	0	1	0	-	4
786	189	Ψ(foot,site),p(site)	0.372	0.2112	1	0	0.0005	0.0008	1	0	1	0	0.3302	0.1296	0.281476	4
787	190	Ψ(foot,site),p(site)	0.4603	0.2707	1	0	1	0	0.3842	0.1633	1	0	0.4812	0.1876	0.0782546	4
788	191	Ψ(foot,site),p(site)	0.3935	0.2246	1	0	0.0008	0.0012	0.4086	0.1493	0.3533	0.1421	1	0	0.225275	4
789	192	Ψ(foot,site),p(site)	0.4333	0.2515	0.4179	0.1541	0.0015	0.0021	1	0	1	0	1	0	0.138643	4
790	193	Ψ(foot,site),p(site)	1	0	0.5194	0.1209	0.0047	0.0039	1	0	1	0	0.5062	0.1225	0.24	4
791	194	Ψ(foot,site),p(site)	0.4199	0.2423	1	0	0.0012	0.0017	0.3988	0.1529	1	0	1	0	0.171493	4
792	195	Ψ(foot,site),p(site)	0.4243	0.2453	1	0	0.0013	0.0018	0.3972	0.1538	0.3609	0.1485	0.4187	0.1636	0.155451	4
793	196	Ψ(foot,site),p(site)	0.4111	0.2362	1	0	0.001	0.0015	0.4021	0.1514	0.3576	0.1454	0.3958	0.1546	0.189217	4
794	197	Ψ(foot,site),p(site)	0.3266	0.1869	1	0	0.0002	0.0004	1	0	1	0	1	0	0.391648	4
795	198	Ψ(foot,site),p(site)	0.4467	0.261	0.4221	0.1601	0.0018	0.0026	0.3891	0.1593	1	0	1	0	0.113356	4
796	199	Ψ(foot,site),p(site)	0.3763	0.2138	0.4001	0.1369	0.0006	0.0009	0.4152	0.1486	0.349	0.1399	1	0	0.273759	4
